# Supplementary material for: A New Intra-Specific and High-Resolution Genetic Map of Eggplant Based on a RIL Population, and Location of QTLs Related to Plant Anthocyanin Pigmentation and Seed Vigour
Source: Genes (Basel). 2020 Jul 4;11(7):745. doi: 10.3390/genes11070745 (PMC7397344; doi:10.3390/genes11070745)
Supplement: Supplementary file 1 [file genes-11-00745-s001.zip › Supplementary_Figures_Tables/Supplementary table S1.xlsx]

## Sheet: Table S1
Marker	CH	Distance	1	2	3	4	5	6	7	8	9	10	11	12	13	14	15	16	17	18	19	20	21	22	23	24	25	26	27	28	30	31	32	33	34	35	36	37	38	39	40	42	43	44	45	46	47	48	49
CH01_1761394	1	0	h	a	b	-	b	a	a	b	a	a	a	a	a	-	-	b	a	b	a	a	b	a	a	a	b	b	a	a	a	a	a	a	b	a	a	b	a	-	a	b	-	a	b	h	b	a	a
CH01_1761388	1	0	h	a	b	-	b	a	a	b	a	a	a	a	a	-	-	b	a	b	a	a	b	a	a	a	b	b	a	a	a	a	a	a	b	a	a	b	a	-	a	b	-	a	b	h	b	a	a
CH01_1761451	1	0	h	a	b	-	b	a	a	b	a	a	a	a	a	-	-	b	a	b	a	a	b	a	a	a	b	b	a	a	a	a	a	a	b	a	a	b	a	-	a	b	-	a	b	h	b	a	a
CH01_1761456	1	0	h	a	b	-	b	a	a	b	a	a	a	a	a	-	-	b	a	b	a	a	b	a	a	a	b	b	a	a	a	a	a	a	b	a	a	b	a	-	a	b	-	a	b	h	b	a	a
CH01_2373038	1	1.315	a	a	b	b	b	a	a	b	a	a	a	a	a	-	b	b	a	a	a	a	b	a	a	a	b	b	a	a	a	a	a	a	b	a	a	b	a	b	a	b	h	a	b	h	b	a	a
CH01_2435409	1	1.315	a	a	b	b	b	a	a	b	a	a	a	a	a	h	b	b	a	a	a	a	b	a	a	a	b	b	a	a	a	a	a	a	b	a	a	b	a	b	a	b	h	a	b	h	b	a	a
CH01_2435451	1	1.315	a	a	b	b	b	a	a	b	a	a	a	a	a	h	b	b	a	a	a	a	b	a	a	a	b	b	a	a	a	a	a	a	b	a	a	b	a	b	a	b	h	a	b	h	b	a	a
CH01_2435696	1	1.906	b	a	b	b	b	a	a	b	a	a	a	a	a	-	b	b	a	a	a	a	b	a	a	a	b	b	a	a	a	a	a	a	b	a	a	b	a	b	a	b	h	a	b	h	b	a	a
CH01_5264133	1	6.213	b	a	b	b	a	a	a	a	a	a	a	a	a	b	a	b	a	a	a	a	b	a	a	a	b	b	a	a	a	a	a	a	b	a	a	b	a	b	a	b	h	a	b	a	b	a	a
CH01_5701925	1	7.335	b	a	b	b	a	a	a	a	a	a	a	a	a	b	a	b	a	a	a	a	b	a	a	a	b	b	a	a	a	a	a	a	b	a	a	b	a	a	a	b	-	a	b	a	b	a	a
CH01_5702035	1	7.335	b	a	b	b	a	a	a	a	a	a	a	a	a	b	a	b	a	a	a	a	b	a	a	a	b	b	a	a	a	a	a	a	b	a	a	b	a	a	a	b	-	a	b	a	b	a	a
CH01_5715879	1	7.69	b	a	b	b	a	a	a	a	a	a	a	a	a	b	a	a	a	a	a	a	b	a	a	a	b	b	a	a	a	a	a	a	b	a	a	b	a	a	a	b	a	a	b	a	b	a	a
CH01_5749538	1	7.69	b	a	b	b	a	a	a	a	a	a	a	a	a	b	a	a	a	a	a	a	b	a	a	a	b	b	a	a	a	a	a	a	b	a	a	b	a	a	a	b	a	a	b	a	b	-	a
CH01_5806105	1	11.572	b	a	b	a	a	a	a	a	a	a	a	a	a	b	a	a	a	a	a	a	b	a	a	a	b	b	a	a	-	a	a	a	b	a	a	-	a	a	a	b	-	a	b	a	b	-	a
CH01_5806124	1	11.572	b	a	b	a	a	a	a	a	a	a	a	a	a	b	a	a	a	a	a	a	b	a	a	a	b	b	a	a	-	a	a	a	b	a	a	-	a	a	a	b	-	a	b	a	b	-	a
CH01_5854386	1	11.993	b	a	b	a	a	a	a	a	a	a	a	a	b	b	a	a	a	a	a	a	b	a	a	a	b	b	a	a	b	a	a	a	b	a	a	-	a	a	a	b	h	a	b	a	b	b	a
CH01_6127426	1	13.435	b	a	b	a	a	a	a	a	a	a	a	a	b	a	a	a	a	a	a	a	b	a	a	a	b	b	a	a	b	a	a	a	b	a	a	-	a	a	a	b	-	a	b	a	b	b	a
CH01_6617454	1	13.435	b	a	b	a	a	a	a	a	a	a	a	a	b	a	a	a	a	a	a	a	b	a	a	a	b	b	a	a	b	a	a	a	b	a	a	-	a	a	a	b	-	a	b	a	b	b	a
CH01_6670554	1	13.782	b	a	b	a	a	a	b	a	a	a	a	a	b	a	a	a	a	a	a	a	b	a	a	a	b	b	a	a	b	a	a	a	b	a	a	-	a	a	a	b	-	a	b	a	b	b	a
CH01_8204176	1	17.896	b	a	b	a	a	a	b	a	a	a	a	-	b	a	a	a	a	a	a	a	b	a	a	a	b	b	a	h	b	a	a	a	b	a	a	h	a	a	a	b	-	a	b	a	b	b	a
CH01_8204325	1	17.896	b	a	b	a	a	a	b	a	a	a	a	b	b	a	a	a	a	a	a	a	b	a	a	a	b	b	a	h	b	a	a	a	b	a	a	h	a	a	a	b	-	a	b	a	b	b	a
CH01_8562630	1	18.998	b	a	a	a	a	a	b	a	a	a	a	b	b	a	a	a	a	a	a	a	b	a	a	a	b	b	a	h	b	a	a	a	b	a	a	-	a	a	a	b	-	a	b	a	b	b	a
CH01_8562660	1	18.998	b	a	a	a	a	a	b	a	a	a	a	b	b	a	a	a	a	a	a	a	b	a	a	a	b	b	a	h	b	a	a	a	b	a	a	-	a	a	a	b	-	a	b	a	b	b	a
CH01_8562733	1	18.998	b	a	a	a	a	a	b	a	a	a	a	b	b	a	a	a	a	a	a	a	b	a	a	a	b	b	a	h	b	a	a	a	b	a	a	-	a	a	a	b	-	a	b	a	b	b	a
CH01_8620750	1	18.998	b	a	a	a	a	a	b	a	a	a	a	b	b	a	a	a	a	a	a	a	b	a	a	a	b	b	a	h	b	a	a	a	-	a	a	b	a	a	a	b	a	a	b	a	b	b	a
CH01_8668698	1	21.73	b	a	a	a	a	b	b	a	a	a	a	b	b	a	a	a	a	a	a	a	b	a	a	a	b	b	a	h	b	a	a	a	-	a	a	b	a	a	a	a	a	a	b	a	b	b	a
CH01_8668703	1	21.73	b	a	a	a	a	b	b	a	a	a	a	b	b	a	a	a	a	a	a	a	b	a	a	a	b	b	a	h	b	a	a	a	-	a	a	b	a	a	a	a	a	a	b	a	b	b	a
CH01_12220582	1	23.931	b	a	a	a	b	b	b	a	a	a	a	b	b	a	a	a	b	a	a	a	b	a	a	a	b	b	a	h	b	a	a	a	-	a	a	b	a	a	a	a	a	a	b	a	b	b	a
CH01_14024410	1	29.635	b	a	a	a	b	b	b	b	a	a	a	b	b	a	a	a	b	a	a	-	b	a	a	a	b	b	a	h	b	a	a	a	-	a	a	b	a	b	a	a	a	a	b	a	b	b	a
CH01_14626751	1	30.811	b	a	a	a	b	b	b	b	a	a	a	b	b	a	a	a	b	a	a	-	b	a	a	a	b	b	a	h	b	a	a	a	a	a	a	b	a	b	a	a	a	a	b	h	b	b	a
CH01_14770131	1	30.811	b	a	a	a	b	b	b	b	a	a	a	b	b	a	a	a	b	a	a	-	b	a	a	a	b	b	a	h	b	a	a	a	a	a	a	b	a	b	a	a	a	a	b	h	b	b	a
CH01_15081560	1	31.917	b	a	a	a	b	b	b	b	a	a	a	b	h	a	a	a	b	a	a	b	b	a	a	a	b	b	a	h	b	a	a	a	a	a	a	b	a	b	a	a	a	a	b	h	b	b	a
CH01_15081566	1	32.645	b	a	a	a	b	b	b	b	a	a	a	b	h	a	a	a	b	a	a	b	b	a	a	a	b	b	a	a	b	a	a	a	a	a	a	a	a	b	a	a	a	a	b	h	b	h	a
CH01_16221343	1	33.779	b	a	a	a	b	b	b	b	b	a	a	b	h	a	a	a	b	a	a	b	b	a	-	a	b	b	a	a	b	a	a	a	a	a	a	a	a	b	a	a	-	a	b	b	b	h	a
CH01_17146776	1	34.656	b	a	a	a	b	b	b	b	b	a	a	b	a	a	a	a	b	a	a	b	b	a	-	a	b	b	a	a	b	a	a	a	a	a	a	a	a	b	a	a	-	a	b	b	b	a	a
CH01_18247727	1	38.474	b	a	a	a	b	b	b	b	b	a	a	b	a	a	a	a	b	a	a	b	b	a	b	b	b	b	a	a	b	a	a	a	a	a	a	a	a	b	a	a	-	a	b	b	b	a	a
CH01_18247537	1	38.474	b	a	a	a	b	b	b	b	b	a	a	b	a	a	a	a	b	a	a	b	b	a	b	b	b	b	a	a	b	a	a	a	a	a	a	a	a	b	a	a	-	a	b	b	b	a	a
CH01_18247594	1	38.474	b	a	a	a	b	b	b	b	b	a	a	b	a	a	a	a	b	a	a	b	b	a	b	b	b	b	a	a	b	a	a	a	a	a	a	a	a	b	a	a	-	a	b	b	b	a	a
CH01_18673849	1	38.874	b	a	a	a	b	b	b	b	b	a	a	b	a	a	a	a	b	a	a	b	b	a	b	b	b	a	a	a	b	a	a	a	a	a	a	a	a	b	a	a	-	a	b	b	b	a	a
CH01_19397238	1	40.471	-	a	a	a	b	b	b	b	b	a	a	b	a	a	a	a	b	a	a	b	b	a	b	b	b	a	a	a	b	a	a	a	a	a	a	a	a	b	a	a	b	a	b	b	b	a	a
CH01_19397256	1	40.471	a	a	a	a	b	b	b	b	b	a	a	b	a	a	a	a	b	a	a	b	b	a	b	b	b	a	a	a	b	a	a	a	a	a	a	a	a	b	a	a	b	a	b	b	b	a	a
CH01_19771266	1	44.391	a	a	a	a	b	b	b	b	b	a	b	b	a	a	a	a	b	a	b	b	b	a	b	b	b	a	a	a	b	a	a	-	b	a	a	-	a	b	a	a	b	a	b	b	b	a	a
CH01_19771221	1	44.391	a	a	a	a	b	b	b	b	b	a	b	b	a	a	a	a	b	a	b	b	b	a	b	b	b	a	a	a	b	a	a	-	b	a	a	-	a	b	a	a	b	a	b	b	b	a	a
CH01_19771584	1	44.391	a	a	a	a	b	b	b	b	b	a	b	b	a	a	a	a	b	a	b	b	b	a	b	b	b	a	a	a	b	a	a	-	b	a	a	-	a	b	a	a	b	a	b	b	b	a	a
CH01_19771658	1	45.304	a	a	a	a	b	b	b	b	b	a	b	b	a	a	a	a	b	h	b	b	b	a	b	b	b	a	a	a	b	a	a	h	b	a	a	b	a	b	a	a	b	a	b	h	b	h	a
CH01_19771748	1	45.304	a	a	a	a	b	b	b	b	b	a	b	b	a	a	a	a	b	h	b	b	b	a	b	b	b	a	a	a	b	a	a	h	b	a	a	b	a	b	a	a	b	a	b	h	b	h	a
CH01_19771690	1	45.304	a	a	a	a	b	b	b	b	b	a	b	b	a	a	a	a	b	h	b	b	b	a	b	b	b	a	a	a	b	a	a	h	b	a	a	b	a	b	a	a	b	a	b	h	b	h	a
CH01_19771681	1	45.304	a	a	a	a	b	b	b	b	b	a	b	b	a	a	a	a	b	h	b	b	b	a	b	b	b	a	a	a	b	a	a	h	b	a	a	b	a	b	a	a	b	a	b	h	b	h	a
CH01_19847765	1	45.701	a	a	a	a	b	b	b	b	b	a	b	b	a	a	a	a	b	b	b	b	b	a	b	b	b	a	a	a	b	a	a	b	b	-	a	b	a	b	-	a	b	a	b	a	b	h	a
CH01_19847716	1	45.701	a	a	a	a	b	b	b	b	b	a	b	b	a	a	a	a	b	b	b	b	b	a	b	b	b	a	a	a	b	a	a	b	b	-	a	b	a	b	-	a	b	a	b	a	b	h	a
CH01_19847604	1	45.701	a	a	a	a	b	b	b	b	b	a	b	b	a	a	a	a	b	b	b	b	b	a	b	b	b	a	a	a	b	a	a	b	b	-	a	b	a	b	-	a	b	a	b	a	b	h	a
CH01_20818751	1	47.132	a	a	a	a	b	b	b	b	b	a	b	b	a	a	a	a	b	h	b	b	a	a	b	b	b	a	h	a	b	a	a	-	b	-	a	b	a	b	h	a	b	a	b	a	b	h	a
CH01_20818805	1	47.132	a	a	a	a	b	b	b	b	b	a	b	b	a	a	a	a	b	h	b	b	a	a	b	b	b	a	h	a	b	a	a	-	b	-	a	b	a	b	h	a	b	a	b	a	b	h	a
CH01_20819032	1	47.132	a	a	a	a	b	b	b	b	b	a	b	b	a	a	a	a	b	h	b	b	a	a	b	b	b	a	h	a	b	a	a	-	b	-	a	b	a	b	h	a	b	a	b	a	b	h	a
CH01_20819051	1	47.132	a	a	a	a	b	b	b	b	b	a	b	b	a	a	a	a	b	h	b	b	a	a	b	b	b	a	h	a	b	a	a	-	b	-	a	b	a	b	h	a	b	a	b	a	b	h	a
CH01_20818996	1	47.132	a	a	a	a	b	b	b	b	b	a	b	b	a	a	a	a	b	h	b	b	a	a	b	b	b	a	h	a	b	a	a	-	b	-	a	b	a	b	h	a	b	a	b	a	b	h	a
CH01_20818835	1	47.132	a	a	a	a	b	b	b	b	b	a	b	b	a	a	a	a	b	h	b	b	a	a	b	b	b	a	h	a	b	a	a	-	b	-	a	b	a	b	h	a	b	a	b	a	b	h	a
CH01_20819033	1	47.132	a	a	a	a	b	b	b	b	b	a	b	b	a	a	a	a	b	h	b	b	a	a	b	b	b	a	h	a	b	a	a	-	b	-	a	b	a	b	h	a	b	a	b	a	b	h	a
CH01_20818762	1	47.132	a	a	a	a	b	b	b	b	b	a	b	b	a	a	a	a	b	h	b	b	a	a	b	b	b	a	h	a	b	a	a	-	b	-	a	b	a	b	h	a	b	a	b	a	b	h	a
CH01_20839804	1	47.132	a	a	a	a	b	b	b	b	b	a	b	b	-	a	a	a	b	h	b	-	a	a	b	b	b	a	h	a	b	a	a	h	b	b	a	b	a	b	h	a	b	a	b	a	b	-	a
CH01_22436769	1	55.19	a	a	a	b	b	b	a	b	b	a	b	b	b	a	b	a	b	a	b	a	a	a	a	b	b	a	b	a	b	a	a	h	b	b	a	b	a	b	b	a	b	a	b	a	b	b	a
CH01_22436826	1	55.19	a	a	a	b	b	b	a	b	b	a	b	b	b	a	b	a	b	a	b	a	a	a	a	b	b	a	b	a	b	a	a	h	b	b	a	b	a	b	b	a	b	a	b	a	b	b	a
CH01_22427438	1	55.524	a	a	a	b	b	b	a	b	b	a	b	b	b	a	b	a	b	a	b	a	a	a	a	b	b	a	b	a	b	a	a	h	b	b	a	b	a	b	b	a	b	a	b	a	b	b	a
CH01_22427353	1	55.524	a	a	a	b	b	b	a	b	b	a	b	b	b	a	b	a	b	a	b	a	a	a	a	b	b	a	b	a	b	a	a	h	b	b	a	b	a	b	b	a	b	a	b	a	b	b	a
CH01_22427411	1	55.524	a	a	a	b	b	b	a	b	b	a	b	b	b	a	b	a	b	a	b	a	a	a	a	b	b	a	b	a	b	a	a	h	b	b	a	b	a	b	b	a	b	a	b	a	b	b	a
CH01_22427404	1	55.524	a	a	a	b	b	b	a	b	b	a	b	b	b	a	b	a	b	a	b	a	a	a	a	b	b	a	b	a	b	a	a	h	b	b	a	b	a	b	b	a	b	a	b	a	b	b	a
CH01_22427375	1	55.524	a	a	a	b	b	b	a	b	b	a	b	b	b	a	b	a	b	a	b	a	a	a	a	b	b	a	b	a	b	a	a	h	b	b	a	b	a	b	b	a	b	a	b	a	b	b	a
CH01_22427285	1	55.524	a	a	a	b	b	b	a	b	b	a	b	b	b	a	b	a	b	a	b	a	a	a	a	b	b	a	b	a	b	a	a	h	b	b	a	b	a	b	b	a	b	a	b	a	b	b	a
CH01_22427395	1	55.524	a	a	a	b	b	b	a	b	b	a	b	b	b	a	b	a	b	a	b	a	a	a	a	b	b	a	b	a	b	a	a	h	b	b	a	b	a	b	b	a	b	a	b	a	b	b	a
CH01_22427397	1	55.524	a	a	a	b	b	b	a	b	b	a	b	b	b	a	b	a	b	a	b	a	a	a	a	b	b	a	b	a	b	a	a	h	b	b	a	b	a	b	b	a	b	a	b	a	b	b	a
CH01_22427477	1	55.524	a	a	a	b	b	b	a	b	b	a	b	b	b	a	b	a	b	a	b	a	a	a	a	b	b	a	b	a	b	a	a	h	b	b	a	b	a	b	b	a	b	a	b	a	b	b	a
CH01_22427437	1	55.524	a	a	a	b	b	b	a	b	b	a	b	b	b	a	b	a	b	a	b	a	a	a	a	b	b	a	b	a	b	a	a	h	b	b	a	b	a	b	b	a	b	a	b	a	b	b	a
CH01_22427346	1	55.524	a	a	a	b	b	b	a	b	b	a	b	b	b	a	b	a	b	a	b	a	a	a	a	b	b	a	b	a	b	a	a	h	b	b	a	b	a	b	b	a	b	a	b	a	b	b	a
CH01_22427303	1	55.524	a	a	a	b	b	b	a	b	b	a	b	b	b	a	b	a	b	a	b	a	a	a	a	b	b	a	b	a	b	a	a	h	b	b	a	b	a	b	b	a	b	a	b	a	b	b	a
CH01_22427299	1	55.524	a	a	a	b	b	b	a	b	b	a	b	b	b	a	b	a	b	a	b	a	a	a	a	b	b	a	b	a	b	a	a	h	b	b	a	b	a	b	b	a	b	a	b	a	b	b	a
CH01_22427306	1	55.524	a	a	a	b	b	b	a	b	b	a	b	b	b	a	b	a	b	a	b	a	a	a	a	b	b	a	b	a	b	a	a	h	b	b	a	b	a	b	b	a	b	a	b	a	b	b	a
CH01_22427300	1	55.524	a	a	a	b	b	b	a	b	b	a	b	b	b	a	b	a	b	a	b	a	a	a	a	b	b	a	b	a	b	a	a	h	b	b	a	b	a	b	b	a	b	a	b	a	b	b	a
CH01_22427327	1	55.524	a	a	a	b	b	b	a	b	b	a	b	b	b	a	b	a	b	a	b	a	a	a	a	b	b	a	b	a	b	a	a	h	b	b	a	b	a	b	b	a	b	a	b	a	b	b	a
CH01_22427312	1	55.524	a	a	a	b	b	b	a	b	b	a	b	b	b	a	b	a	b	a	b	a	a	a	a	b	b	a	b	a	b	a	a	h	b	b	a	b	a	b	b	a	b	a	b	a	b	b	a
CH01_22427324	1	55.524	a	a	a	b	b	b	a	b	b	a	b	b	b	a	b	a	b	a	b	a	a	a	a	b	b	a	b	a	b	a	a	h	b	b	a	b	a	b	b	a	b	a	b	a	b	b	a
CH01_22427317	1	55.524	a	a	a	b	b	b	a	b	b	a	b	b	b	a	b	a	b	a	b	a	a	a	a	b	b	a	b	a	b	a	a	h	b	b	a	b	a	b	b	a	b	a	b	a	b	b	a
CH01_22447823	1	55.847	a	a	a	b	b	b	a	b	b	a	b	b	b	a	b	a	b	a	b	a	a	a	a	b	b	a	b	a	b	a	a	h	b	b	a	b	a	b	b	a	b	a	b	a	b	b	a
CH01_22509859	1	55.847	a	a	a	b	b	b	a	b	b	a	b	b	b	a	b	a	b	a	b	a	a	a	a	b	b	a	b	a	b	a	a	h	b	b	a	b	a	b	b	a	b	a	b	a	b	b	a
CH01_22509843	1	55.847	a	a	a	b	b	b	a	b	b	a	b	b	b	a	b	a	b	a	b	a	a	a	a	b	b	a	b	a	b	a	a	h	b	b	a	b	a	b	b	a	b	a	b	a	b	b	a
CH01_22509885	1	55.847	a	a	a	b	b	b	a	b	b	a	b	b	b	a	b	a	b	a	b	a	a	a	a	b	b	a	b	a	b	a	a	h	b	b	a	b	a	b	b	a	b	a	b	a	b	b	a
CH01_22510078	1	55.847	a	a	a	b	b	b	a	b	b	a	b	b	b	a	b	a	b	a	b	a	a	a	a	b	b	a	b	a	b	a	a	h	b	b	a	b	a	b	b	a	b	a	b	a	b	b	a
CH01_22510079	1	55.847	a	a	a	b	b	b	a	b	b	a	b	b	b	a	b	a	b	a	b	a	a	a	a	b	b	a	b	a	b	a	a	h	b	b	a	b	a	b	b	a	b	a	b	a	b	b	a
CH01_24753442	1	56.495	a	a	a	b	b	b	a	b	b	a	b	b	b	-	b	a	b	a	b	a	a	a	a	b	b	a	b	a	b	a	a	-	b	b	a	b	a	b	b	a	b	a	b	a	b	b	a
CH01_24470592	1	56.495	a	a	a	b	b	b	a	b	b	a	b	b	b	h	b	a	b	a	b	a	a	a	a	b	b	a	b	a	b	a	a	-	b	b	a	b	a	b	b	a	b	a	b	a	b	b	a
CH01_24470638	1	56.495	a	a	a	b	b	b	a	b	b	a	b	b	b	h	b	a	b	a	b	a	a	a	a	b	b	a	b	a	b	a	a	-	b	b	a	b	a	b	b	a	b	a	b	a	b	b	a
CH01_24462858	1	56.495	a	a	a	b	b	b	a	b	b	a	b	b	b	h	b	a	b	a	b	a	a	a	a	b	b	a	b	a	b	a	a	b	b	b	a	b	a	b	b	a	b	a	b	a	b	b	a
CH01_24462934	1	56.495	a	a	a	b	b	b	a	b	b	a	b	b	b	h	b	a	b	a	b	a	a	a	a	b	b	a	b	a	b	a	a	b	b	b	a	b	a	b	b	a	b	a	b	a	b	b	a
CH01_24462909	1	56.495	a	a	a	b	b	b	a	b	b	a	b	b	b	h	b	a	b	a	b	a	a	a	a	b	b	a	b	a	b	a	a	b	b	b	a	b	a	b	b	a	b	a	b	a	b	b	a
CH01_23831262	1	56.805	a	a	a	b	b	b	a	b	b	a	b	b	b	-	b	a	b	a	b	a	a	a	a	b	b	a	b	a	b	a	a	b	b	b	a	b	a	b	b	a	b	a	b	a	b	b	a
CH01_23797830	1	56.805	a	a	a	b	b	b	a	b	b	a	b	b	b	-	b	a	b	a	b	a	a	a	a	b	b	a	b	a	b	a	a	b	b	b	a	b	a	b	b	a	b	a	b	a	b	b	a
CH01_23797612	1	56.805	a	a	a	b	b	b	a	b	b	a	b	b	b	-	b	a	b	a	b	a	a	a	a	b	b	a	b	a	b	a	a	b	b	b	a	b	a	b	b	a	b	a	b	a	b	b	a
CH01_23797778	1	56.805	a	a	a	b	b	b	a	b	b	a	b	b	b	-	b	a	b	a	b	a	a	a	a	b	b	a	b	a	b	a	a	b	b	b	a	b	a	b	b	a	b	a	b	a	b	b	a
CH01_23797709	1	56.805	a	a	a	b	b	b	a	b	b	a	b	b	b	-	b	a	b	a	b	a	a	a	a	b	b	a	b	a	b	a	a	b	b	b	a	b	a	b	b	a	b	a	b	a	b	b	a
CH01_23754243	1	56.805	a	a	a	b	b	b	a	b	b	a	b	b	b	a	b	a	b	a	b	a	a	a	a	b	b	a	b	a	b	a	a	b	b	b	a	b	a	b	b	a	b	a	b	a	b	b	a
CH01_22754743	1	57.115	a	a	a	b	b	b	a	b	b	a	b	b	b	a	b	a	b	a	b	a	a	a	a	b	b	a	b	a	b	a	a	b	b	b	a	b	a	b	b	a	b	a	b	a	b	b	a
CH01_22754800	1	57.115	a	a	a	b	b	b	a	b	b	a	b	b	b	a	b	a	b	a	b	a	a	a	a	b	b	a	b	a	b	a	a	b	b	b	a	b	a	b	b	a	b	a	b	a	b	b	a
CH01_22754824	1	57.115	a	a	a	b	b	b	a	b	b	a	b	b	b	a	b	a	b	a	b	a	a	a	a	b	b	a	b	a	b	a	a	b	b	b	a	b	a	b	b	a	b	a	b	a	b	b	a
CH01_22755023	1	57.115	a	a	a	b	b	b	a	b	b	a	b	b	b	a	b	a	b	a	b	a	a	a	a	b	b	a	b	a	b	a	a	b	b	b	a	b	a	b	b	a	b	a	b	a	b	b	a
CH01_22599165	1	57.115	a	a	a	b	b	b	a	b	b	a	b	b	b	a	b	a	b	a	b	a	a	a	a	b	b	a	b	a	b	a	a	b	b	b	a	b	a	b	b	a	b	a	b	a	b	b	a
CH01_25375674	1	57.804	a	a	a	b	b	a	a	b	b	a	b	b	b	a	b	a	b	a	b	a	a	a	a	b	b	a	b	a	b	a	a	h	b	b	a	b	a	b	b	a	-	a	b	a	b	b	a
CH01_25375877	1	57.804	a	a	a	b	b	a	a	b	b	a	b	b	b	a	b	a	b	a	b	a	a	a	a	b	b	a	b	a	b	a	a	h	b	b	a	b	a	b	b	a	-	a	b	a	b	b	a
CH01_25375975	1	57.804	a	a	a	b	b	a	a	b	b	a	b	b	b	a	b	a	b	a	b	a	a	a	a	b	b	a	b	a	b	a	a	h	b	b	a	b	a	b	b	a	-	a	b	a	b	b	a
CH01_25375943	1	57.804	a	a	a	b	b	a	a	b	b	a	b	b	b	a	b	a	b	a	b	a	a	a	a	b	b	a	b	a	b	a	a	h	b	b	a	b	a	b	b	a	-	a	b	a	b	b	a
CH01_25375925	1	57.804	a	a	a	b	b	a	a	b	b	a	b	b	b	a	b	a	b	a	b	a	a	a	a	b	b	a	b	a	b	a	a	h	b	b	a	b	a	b	b	a	-	a	b	a	b	b	a
CH01_25354447	1	57.804	a	a	a	b	b	h	a	b	b	a	b	b	b	a	b	a	b	a	b	a	a	a	a	b	b	a	b	a	b	a	a	h	b	b	a	b	a	b	b	a	b	a	b	a	b	b	a
CH01_25354639	1	57.804	a	a	a	b	b	h	a	b	b	a	b	b	b	a	b	a	b	a	b	a	a	a	a	b	b	a	b	a	b	a	a	h	b	b	a	b	a	b	b	a	b	a	b	a	b	b	a
CH01_25376777	1	58.183	a	a	a	b	b	a	a	b	b	a	b	b	b	a	b	a	b	a	b	a	a	a	a	b	b	a	b	a	b	a	h	h	b	b	a	b	a	b	b	a	-	a	b	a	b	b	a
CH01_25441937	1	58.183	a	a	a	b	b	a	a	b	b	a	b	b	b	a	b	a	b	a	b	a	a	a	a	b	b	a	b	a	b	a	h	h	b	-	a	b	a	b	b	a	-	a	b	a	b	b	a
CH01_25572310	1	58.562	a	a	a	b	b	a	a	b	b	a	b	b	b	a	b	a	b	a	b	a	a	a	a	b	b	a	b	a	b	a	h	h	b	a	a	b	a	b	b	a	-	a	b	a	b	b	a
CH01_25481109	1	58.562	a	a	a	b	b	a	a	b	b	a	b	b	b	a	b	a	b	a	b	a	a	a	a	b	b	a	b	a	b	a	h	h	b	a	a	b	a	b	b	a	-	a	b	a	b	b	a
CH01_26094597	1	60.531	a	a	a	b	b	a	a	b	b	a	b	b	b	a	b	a	b	a	b	a	a	a	a	a	b	a	b	a	b	a	h	h	b	a	a	b	a	b	b	a	-	a	b	a	b	b	a
CH01_26094335	1	60.531	a	a	a	b	b	a	a	b	b	a	b	b	b	a	b	a	b	a	b	a	a	a	a	a	b	a	b	a	b	a	h	h	b	a	a	b	a	b	b	a	-	a	b	a	b	b	a
CH01_26094359	1	60.531	a	a	a	b	b	a	a	b	b	a	b	b	b	a	b	a	b	a	b	a	a	a	a	a	b	a	b	a	b	a	h	h	b	a	a	b	a	b	b	a	-	a	b	a	b	b	a
CH01_26094319	1	60.531	a	a	a	b	b	a	a	b	b	a	b	b	b	a	b	a	b	a	b	a	a	a	a	a	b	a	b	a	b	a	h	h	b	a	a	b	a	b	b	a	-	a	b	a	b	b	a
CH01_26106534	1	60.531	a	a	a	b	b	a	a	b	b	a	b	b	b	a	b	a	b	a	b	a	a	a	a	a	b	a	b	a	b	a	h	a	b	a	a	b	a	b	b	a	-	a	b	a	b	b	a
CH01_26189117	1	60.531	a	a	a	b	b	a	a	b	b	a	b	b	b	a	b	a	b	a	b	a	a	a	a	a	b	a	b	a	b	a	h	a	b	a	a	b	a	b	b	a	h	a	b	a	b	b	a
CH01_26189169	1	60.531	a	a	a	b	b	a	a	b	b	a	b	b	b	a	b	a	b	a	b	a	a	a	a	a	b	a	b	a	b	a	h	a	b	a	a	b	a	b	b	a	h	a	b	a	b	b	a
CH01_26106498	1	60.531	a	a	a	b	b	a	a	b	b	a	b	b	b	a	b	a	b	a	b	a	a	a	a	a	b	a	b	a	b	a	h	a	b	a	a	b	a	b	b	a	h	a	b	a	b	b	a
CH01_26208080	1	60.531	a	a	a	b	b	a	a	b	b	a	b	b	b	a	b	a	b	a	b	a	a	a	a	a	b	a	b	a	b	a	a	a	b	-	a	b	a	b	b	a	-	a	b	a	b	b	a
CH01_26207841	1	60.531	a	a	a	b	b	a	a	b	b	a	b	b	b	a	b	a	b	a	b	a	a	a	a	a	b	a	b	a	b	a	a	a	b	-	a	b	a	b	b	a	-	a	b	a	b	b	a
CH01_26229309	1	60.531	a	a	a	b	b	a	a	b	b	a	b	b	b	a	b	a	b	a	b	a	a	a	a	a	b	a	b	a	b	a	a	a	b	-	a	b	a	b	b	a	-	a	b	a	b	b	a
CH01_26233599	1	61.162	a	a	a	b	b	a	a	b	b	a	b	b	b	a	b	a	b	a	b	a	a	a	a	a	b	a	h	a	b	a	a	a	b	-	a	b	a	b	b	a	-	a	b	a	h	b	a
CH01_26325891	1	61.162	a	a	a	b	b	a	a	b	b	a	b	b	b	a	b	a	b	a	b	a	a	a	a	a	b	a	h	a	b	a	a	a	b	b	a	b	a	b	b	a	b	a	b	a	h	b	a
CH01_26599527	1	61.162	a	a	a	b	b	a	a	b	b	a	b	b	b	a	b	a	b	a	b	a	a	a	a	a	b	a	h	a	b	a	a	a	b	b	a	b	a	b	b	a	b	a	b	a	h	b	a
CH01_29394150	1	69.232	a	b	a	b	b	b	b	b	b	a	b	b	b	a	b	a	b	a	b	a	a	a	a	a	b	a	h	a	b	b	a	a	a	b	a	b	a	b	a	a	b	a	b	a	a	b	a
CH01_29544160	1	69.232	a	b	a	b	b	b	b	b	b	a	b	b	b	a	b	a	b	a	b	a	a	a	a	a	b	a	h	a	b	b	a	a	a	b	a	b	a	b	a	a	b	a	b	a	a	b	a
CH01_29506809	1	69.232	a	b	a	b	b	b	b	b	b	a	b	b	b	a	b	a	b	a	b	a	a	a	a	a	b	a	h	a	b	b	a	a	a	b	a	b	a	b	a	a	b	a	b	a	a	b	a
CH01_29134418	1	69.232	a	b	a	b	b	b	b	b	b	a	b	b	b	a	b	a	b	a	b	a	a	a	a	a	b	a	h	a	b	b	a	a	a	b	a	b	a	b	a	a	b	a	b	a	a	b	a
CH01_29529965	1	69.232	a	b	a	b	b	b	b	b	b	a	b	b	b	a	b	a	b	a	b	a	a	a	a	a	b	a	h	a	b	b	a	a	a	b	a	b	a	b	a	a	b	a	b	a	a	b	a
CH01_29356082	1	69.232	a	b	a	b	b	b	b	b	b	a	b	b	b	a	b	a	b	a	b	a	a	a	a	a	b	a	h	a	b	b	a	a	a	b	a	b	a	b	a	a	b	a	b	a	a	b	a
CH01_29480572	1	69.232	a	b	a	b	b	b	b	b	b	a	b	b	b	a	b	a	b	a	b	a	a	a	a	a	b	a	h	a	b	b	a	a	a	b	a	b	a	b	a	a	b	a	b	a	a	b	a
CH01_29529911	1	69.232	a	b	a	b	b	b	b	b	b	a	b	b	b	a	b	a	b	a	b	a	a	a	a	a	b	a	h	a	b	b	a	a	a	b	a	b	a	b	a	a	b	a	b	a	a	b	a
CH01_29792121	1	69.836	a	b	a	a	b	b	b	b	b	a	b	b	b	a	b	a	b	a	b	a	a	a	a	a	b	a	b	a	b	b	a	a	a	b	b	b	a	b	a	a	b	a	b	a	a	b	a
CH01_30274099	1	69.836	a	b	a	a	b	b	b	b	b	a	b	b	b	a	b	a	b	a	b	a	a	a	a	a	b	a	b	a	b	b	a	-	a	b	b	b	a	b	a	a	b	a	b	a	a	b	a
CH01_30264545	1	69.836	a	b	a	a	b	b	b	b	b	a	b	b	b	a	b	a	b	a	b	a	a	a	a	a	b	a	b	a	b	b	a	a	a	b	b	b	a	b	a	a	b	a	b	a	a	b	a
CH01_30289121	1	69.836	a	b	a	a	b	b	b	b	b	a	b	b	b	a	b	a	b	a	b	a	a	a	a	a	b	a	b	a	b	b	a	-	a	b	b	b	a	b	a	a	b	a	b	a	a	b	a
CH01_29792312	1	69.836	a	b	a	a	b	b	b	b	b	a	b	b	b	a	b	a	b	a	b	a	a	a	a	a	b	a	b	a	b	b	a	a	a	b	b	b	a	b	a	a	b	a	b	a	a	b	a
CH01_30289174	1	69.836	a	b	a	a	b	b	b	b	b	a	b	b	b	a	b	a	b	a	b	a	a	a	a	a	b	a	b	a	b	b	a	-	a	b	b	b	a	b	a	a	b	a	b	a	a	b	a
CH01_30259117	1	69.836	a	b	a	a	b	b	b	b	b	a	b	b	b	a	b	a	b	a	b	a	a	a	a	a	b	a	b	a	b	b	a	-	a	b	b	b	a	b	a	a	b	a	b	a	a	b	a
CH01_30258891	1	69.836	a	b	a	a	b	b	b	b	b	a	b	b	b	a	b	a	b	a	b	a	a	a	a	a	b	a	b	a	b	b	a	-	a	b	b	b	a	b	a	a	b	a	b	a	a	b	a
CH01_30289120	1	70.136	a	b	a	a	b	b	b	b	b	a	b	b	b	a	b	a	b	a	b	a	a	a	a	a	b	a	b	a	b	b	a	-	a	b	b	b	a	b	a	a	b	a	b	a	a	b	a
CH01_30318538	1	70.136	a	b	a	a	b	b	b	b	b	a	b	b	b	a	b	a	b	a	b	a	a	a	a	a	b	a	b	a	b	b	a	b	a	b	b	b	a	b	a	a	b	a	b	a	a	b	a
CH01_30318794	1	70.136	a	b	a	a	b	b	b	b	b	a	b	b	b	a	b	a	b	a	b	a	a	a	a	a	b	a	h	a	b	b	a	b	a	b	b	b	a	b	a	a	b	a	b	a	a	b	a
CH01_30373177	1	70.136	a	b	a	a	b	b	b	b	b	a	b	b	b	a	b	a	b	-	b	a	a	a	a	a	b	a	h	a	b	b	a	b	a	b	b	b	a	b	a	a	b	a	b	a	a	b	a
CH01_30400888	1	70.136	a	b	a	a	b	b	b	b	b	a	b	b	b	a	b	h	b	h	b	a	a	a	a	a	b	a	h	a	b	b	a	b	a	b	b	b	a	b	a	a	b	a	b	a	a	b	a
CH01_30400515	1	70.136	a	b	a	a	b	b	b	b	b	a	b	b	b	a	b	h	b	h	b	a	a	a	a	a	b	a	h	a	b	b	a	b	a	b	b	b	a	b	a	a	b	a	b	a	a	b	a
CH01_30400803	1	70.136	a	b	a	a	b	b	b	b	b	a	b	b	b	a	b	h	b	h	b	a	a	a	a	a	b	a	h	a	b	b	a	b	a	b	b	b	a	b	a	a	b	a	b	a	a	b	a
CH01_30400832	1	70.136	a	b	a	a	b	b	b	b	b	a	b	b	b	a	b	h	b	h	b	a	a	a	a	a	b	a	h	a	b	b	a	b	a	b	b	b	a	b	a	a	b	a	b	a	a	b	a
CH01_30403232	1	70.136	a	b	a	a	b	b	b	b	b	a	b	b	b	a	b	h	b	h	b	a	a	a	a	a	b	a	h	a	b	b	a	b	a	b	b	b	a	b	a	a	b	a	b	a	a	b	a
CH01_30438102	1	70.136	a	b	a	a	b	b	b	b	b	a	b	b	b	a	b	h	b	h	b	a	a	a	a	a	b	a	h	a	b	b	a	b	a	b	b	b	a	b	a	a	b	a	b	a	a	b	a
CH01_30403484	1	70.136	a	b	a	a	b	b	b	b	b	a	b	b	b	a	b	h	b	h	b	a	a	a	a	a	b	a	h	a	b	b	a	b	a	b	b	b	a	b	a	a	b	a	b	a	a	b	a
CH01_30403411	1	70.136	a	b	a	a	b	b	b	b	b	a	b	b	b	a	b	h	b	h	b	a	a	a	a	a	b	a	h	a	b	b	a	b	a	b	b	b	a	b	a	a	b	a	b	a	a	b	a
CH01_30403450	1	70.136	a	b	a	a	b	b	b	b	b	a	b	b	b	a	b	h	b	h	b	a	a	a	a	a	b	a	h	a	b	b	a	b	a	b	b	b	a	b	a	a	-	a	b	a	a	b	a
CH01_30403414	1	70.136	a	b	a	a	b	b	b	b	b	a	b	b	b	a	b	h	b	h	b	a	a	a	a	a	b	a	h	a	b	b	a	b	a	b	b	b	a	b	a	a	b	a	b	a	a	b	a
CH01_30438124	1	70.136	a	b	a	a	b	b	b	b	b	a	b	b	b	a	b	-	b	h	b	a	a	a	a	a	b	a	h	a	b	b	a	b	a	b	b	b	a	b	a	a	-	a	b	a	a	b	a
CH01_30442392	1	70.136	a	b	a	a	b	b	b	b	b	a	b	b	b	a	b	a	b	a	b	a	a	a	a	a	b	a	h	a	b	b	a	b	a	b	b	b	a	b	a	a	-	a	b	a	a	b	a
CH01_30539530	1	70.588	a	b	a	a	b	b	b	b	b	a	b	b	b	a	b	a	b	a	b	a	a	a	a	a	b	a	h	a	b	b	a	b	a	b	b	b	a	b	a	a	-	a	b	a	a	b	a
CH01_30539492	1	70.588	a	b	a	a	b	b	b	b	b	a	b	b	b	a	b	a	b	a	b	a	a	a	a	a	b	a	h	a	b	b	a	b	a	b	b	b	a	b	a	a	-	a	b	a	a	b	a
CH01_30539667	1	70.588	a	b	a	a	b	b	b	b	b	a	b	b	b	a	b	a	b	a	b	a	a	a	a	a	b	a	h	a	b	b	a	b	a	b	b	b	a	b	a	a	-	a	b	a	a	b	a
CH01_30770053	1	71.039	b	b	a	a	b	b	b	b	b	a	b	b	b	a	b	a	b	a	b	a	a	a	a	a	b	a	h	a	b	b	a	b	a	b	b	b	a	b	a	a	-	a	b	a	a	b	a
CH01_30770032	1	71.039	b	b	a	a	b	b	b	b	b	a	b	b	b	a	b	a	b	a	b	a	a	a	a	a	b	a	h	a	b	b	a	b	a	b	b	b	a	b	a	a	-	a	b	a	a	b	a
CH01_30770079	1	71.039	b	b	a	a	b	b	b	b	b	a	b	b	b	a	b	a	b	a	b	a	a	a	a	a	b	a	h	a	b	b	a	b	-	b	b	b	a	b	a	a	-	a	b	a	a	b	a
CH01_30888098	1	72.575	b	b	a	a	b	b	b	b	b	-	b	b	b	a	b	a	b	a	b	a	a	a	a	a	b	a	h	a	b	b	a	b	b	b	b	b	a	b	a	a	-	a	b	a	a	b	a
CH01_30893506	1	72.575	b	b	a	a	b	b	b	b	b	b	b	b	b	a	b	a	b	a	b	a	a	a	a	a	b	a	h	a	b	b	a	b	b	b	b	b	a	b	a	a	h	a	b	a	a	b	a
CH01_30893512	1	72.575	b	b	a	a	b	b	b	b	b	b	b	b	b	a	b	a	b	a	b	a	a	a	a	a	b	a	h	a	b	b	a	b	b	b	b	b	a	b	a	a	h	a	b	a	a	b	a
CH01_30965369	1	72.575	b	b	a	a	b	b	b	b	b	b	b	b	b	a	b	a	b	a	b	a	a	a	a	a	b	a	h	a	b	b	a	b	b	b	b	b	a	b	a	a	h	a	b	a	a	b	a
CH01_30964862	1	72.575	b	b	a	a	b	b	b	b	b	b	b	b	b	a	b	a	b	a	b	a	a	a	a	a	b	a	h	a	b	b	a	b	b	b	b	b	a	b	a	a	h	a	b	a	a	b	a
CH01_30965368	1	72.575	b	b	a	a	b	b	b	b	b	b	b	b	b	a	b	a	b	a	b	a	a	a	a	a	b	a	h	a	b	b	a	b	b	b	b	b	a	b	a	a	h	a	b	a	a	b	a
CH01_30964922	1	72.575	b	b	a	a	b	b	b	b	b	b	b	b	b	a	b	a	b	a	b	a	a	a	a	a	b	a	h	a	b	b	a	b	b	b	b	b	a	b	a	a	h	a	b	a	a	b	a
CH01_31091136	1	72.575	b	b	a	a	b	b	b	b	b	b	b	b	b	a	b	a	b	a	b	a	a	a	a	a	b	a	h	a	b	b	-	b	b	b	b	b	a	b	a	a	-	a	b	a	a	b	a
CH01_31129414	1	73.178	b	b	a	a	b	b	b	b	b	b	b	b	b	a	b	a	b	a	b	a	a	a	a	a	b	a	h	a	b	b	b	b	b	b	b	b	a	b	b	a	-	a	b	a	a	b	a
CH01_31129427	1	73.781	b	b	a	a	b	b	b	b	b	b	b	b	b	a	b	a	b	a	b	a	a	a	a	a	b	a	h	a	b	b	b	b	b	b	b	b	a	b	b	a	-	a	b	a	a	b	a
CH01_31135016	1	74.081	b	b	a	a	b	b	b	b	b	b	b	b	b	a	b	a	b	a	b	a	a	a	a	a	b	a	h	a	b	b	-	b	b	b	a	b	a	b	b	a	b	a	b	a	a	b	a
CH01_31170111	1	74.081	b	b	a	a	b	b	b	b	b	b	b	b	b	a	b	a	b	a	b	a	a	a	a	a	b	a	h	a	b	b	h	-	b	b	a	b	a	b	b	a	b	a	b	a	a	b	a
CH01_31169992	1	74.081	b	b	a	a	b	b	b	b	b	b	b	b	b	a	b	a	b	a	b	a	a	a	a	a	b	a	h	a	b	b	h	b	b	b	a	b	a	b	b	a	b	a	b	a	a	b	a
CH01_31169997	1	74.081	b	b	a	a	b	b	b	b	b	b	b	b	b	a	b	a	b	a	b	a	a	a	a	a	b	a	h	a	b	b	h	b	b	b	a	b	a	b	b	a	b	a	b	a	a	b	a
CH01_31236677	1	74.424	b	b	a	a	b	b	b	b	b	b	b	b	b	a	b	a	b	a	b	a	a	a	a	a	b	a	h	a	b	b	h	-	b	b	a	b	a	b	b	a	b	a	b	a	a	b	a
CH01_31236664	1	74.424	b	b	a	a	b	b	b	b	b	b	b	b	b	a	b	a	b	a	b	a	a	a	a	a	b	a	h	a	b	b	h	-	b	b	a	b	a	b	b	a	b	a	b	a	a	b	a
CH01_31212292	1	74.424	b	b	a	a	b	b	b	b	b	b	b	b	b	a	b	a	b	a	b	a	a	a	a	a	b	a	h	a	b	b	h	-	b	b	a	b	a	b	b	a	b	a	b	a	a	b	a
CH01_31212246	1	74.424	b	b	a	a	b	b	b	b	b	b	b	b	b	a	b	a	b	a	b	a	a	a	a	a	b	a	h	a	b	b	h	-	b	b	a	b	a	b	b	a	b	a	b	a	a	b	a
CH01_31499897	1	74.424	b	b	a	a	b	b	b	b	b	b	b	b	b	a	b	a	b	a	b	a	a	a	a	a	b	a	b	a	b	b	h	h	b	b	a	b	a	b	b	a	b	a	b	a	a	b	a
CH01_31575667	1	74.424	b	b	a	a	b	b	b	b	b	b	b	b	b	a	b	a	b	a	b	a	a	a	a	a	b	a	b	a	b	b	h	-	-	b	a	b	a	b	b	a	b	a	b	a	a	b	a
CH01_31575805	1	74.424	b	b	a	a	b	b	b	b	b	b	b	b	b	a	b	a	b	a	b	a	a	a	a	a	b	a	b	a	b	b	h	-	-	b	a	b	a	b	b	a	b	a	b	a	a	b	a
CH01_32268645	1	74.424	b	b	a	a	b	b	b	b	b	b	b	b	b	a	b	a	b	a	b	a	a	a	a	a	b	a	b	a	b	b	-	-	-	b	a	b	a	b	-	a	b	a	b	a	a	b	a
CH01_32507978	1	76.454	b	b	a	a	b	b	b	b	b	b	b	h	b	a	b	a	b	a	b	h	a	a	a	a	b	a	b	a	b	b	b	a	a	b	h	b	a	b	h	a	b	a	b	a	a	b	a
CH01_32507975	1	76.454	b	b	a	a	b	b	b	b	b	b	b	h	b	a	b	a	b	a	b	h	a	a	a	a	b	a	b	a	b	b	b	a	a	b	h	b	a	b	h	a	b	a	b	a	a	b	a
CH01_32583701	1	77.378	b	b	a	a	b	b	b	b	b	b	b	h	b	a	b	a	b	a	b	h	a	a	a	a	b	a	b	a	b	b	h	h	a	b	b	b	a	b	a	a	b	a	b	a	a	b	a
CH01_32662324	1	77.378	b	b	a	a	b	b	b	b	b	b	b	h	b	a	b	a	b	a	b	h	a	a	a	a	b	a	b	a	b	b	h	-	a	b	b	b	a	b	a	a	b	a	b	a	a	b	a
CH01_32608254	1	77.378	b	b	a	a	b	b	b	b	b	b	b	h	b	a	b	a	b	a	b	h	a	a	a	a	b	a	b	a	b	b	h	-	a	b	b	b	a	b	a	a	b	a	b	a	a	b	a
CH01_32608253	1	77.378	b	b	a	a	b	b	b	b	b	b	b	h	b	a	b	a	b	a	b	h	a	a	a	a	b	a	b	a	b	b	h	-	a	b	b	b	a	b	a	a	b	a	b	a	a	b	a
CH01_32608248	1	77.378	b	b	a	a	b	b	b	b	b	b	b	h	b	a	b	a	b	a	b	h	a	a	a	a	b	a	b	a	b	b	h	-	a	b	b	b	a	b	a	a	b	a	b	a	a	b	a
CH01_32608145	1	77.378	b	b	a	a	b	b	b	b	b	b	b	h	b	a	b	a	b	a	b	h	a	a	a	a	b	a	b	a	b	b	h	-	a	b	b	b	a	b	a	a	b	a	b	a	a	b	a
CH01_32662541	1	77.378	b	b	a	a	b	b	b	b	b	b	b	h	b	a	b	a	b	a	b	h	a	a	a	a	b	a	b	a	b	b	h	-	a	b	b	b	a	b	a	a	b	a	b	a	a	b	a
CH01_32662763	1	77.977	b	b	a	a	b	b	b	b	b	b	b	h	b	a	b	a	b	a	b	h	a	a	a	a	b	a	b	a	b	b	h	-	a	b	b	b	a	b	a	a	b	a	b	a	a	b	a
CH01_32662580	1	77.977	b	b	a	a	b	b	b	b	b	b	b	h	b	a	b	a	b	a	b	h	a	a	a	a	b	a	b	a	b	b	h	-	a	b	b	b	a	b	a	a	b	a	b	a	a	b	a
CH01_32662803	1	77.977	b	b	a	a	b	b	b	b	b	b	b	h	b	a	b	a	b	a	b	h	a	a	a	a	b	a	b	a	b	b	h	-	a	b	b	b	a	b	a	a	b	a	b	a	a	b	a
CH01_32662856	1	77.977	b	b	a	a	b	b	b	b	b	b	b	h	b	a	b	a	b	a	b	h	a	a	a	a	b	a	b	a	b	b	h	-	a	b	b	b	a	b	a	a	b	a	b	a	a	b	a
CH01_32662655	1	77.977	b	b	a	a	b	b	b	b	b	b	b	h	b	a	b	a	b	a	b	h	a	a	a	a	b	a	b	a	b	b	h	-	a	b	b	b	a	b	a	a	b	a	b	a	a	b	a
CH01_32666679	1	77.977	b	b	a	a	b	b	b	b	b	b	b	a	b	a	b	a	b	a	b	a	a	a	a	a	b	a	b	a	b	b	h	-	a	b	b	b	a	b	a	a	b	a	b	a	a	b	a
CH01_32666657	1	77.977	b	b	a	a	b	b	b	b	b	b	b	a	b	a	b	a	b	a	b	a	a	a	a	a	b	a	b	a	b	b	h	-	a	b	b	b	a	b	a	a	b	a	b	a	a	b	a
CH01_32666851	1	77.977	b	b	a	a	b	b	b	b	b	b	b	a	b	a	b	a	b	a	b	a	a	a	a	a	b	a	b	a	b	b	h	-	a	b	b	b	a	b	a	a	b	a	b	a	a	b	a
CH01_32700556	1	78.487	b	b	a	a	b	b	b	b	b	b	b	a	b	a	b	a	b	a	b	a	a	a	a	a	b	a	b	a	b	b	a	b	a	b	b	b	a	b	a	a	b	a	b	a	a	b	a
CH01_32700521	1	78.487	b	b	a	a	b	b	b	b	b	b	b	a	b	a	b	a	b	a	b	a	a	a	a	a	b	a	b	a	b	b	a	-	a	b	b	b	a	b	a	a	b	a	b	a	a	b	a
CH01_32716267	1	78.487	b	b	a	a	b	b	b	b	b	b	b	a	b	a	b	a	b	a	b	a	a	a	a	a	b	a	b	a	b	b	a	b	-	b	b	b	a	b	a	a	b	a	b	a	a	b	a
CH01_32716279	1	78.487	b	b	a	a	b	b	b	b	b	b	b	a	b	a	b	a	b	a	b	a	a	a	a	a	b	a	b	a	b	b	a	b	-	b	b	b	a	b	a	a	b	a	b	a	a	b	a
CH01_32723985	1	78.487	b	b	a	a	b	b	b	b	b	b	b	a	b	a	b	a	b	a	b	a	a	a	a	a	b	a	b	a	b	b	a	b	-	b	b	b	a	b	a	a	b	a	b	a	a	b	a
CH01_32723996	1	78.487	b	b	a	a	b	b	b	b	b	b	b	a	b	a	b	a	b	a	b	a	a	a	a	a	b	a	b	a	b	b	a	b	-	b	b	b	a	b	a	a	b	a	b	a	a	b	a
CH01_34311369	1	81.487	b	b	a	a	b	b	b	b	b	b	b	a	b	a	b	a	b	a	b	a	a	a	a	a	b	a	b	a	b	b	a	b	-	b	b	b	a	b	a	a	b	a	b	a	a	b	-
CH01_34311478	1	81.487	b	b	a	a	b	b	b	b	b	b	b	a	b	a	b	a	b	a	b	a	a	a	a	a	b	a	b	a	b	b	a	b	-	b	b	b	a	b	a	a	b	a	b	a	a	b	-
CH01_34311458	1	81.487	b	b	a	a	b	b	b	b	b	b	b	a	b	a	b	a	b	a	b	a	a	a	a	a	b	a	b	a	b	b	a	b	-	b	b	b	a	b	a	a	b	a	b	a	a	b	-
CH01_36005592	1	82.801	b	b	a	a	b	b	b	b	b	b	a	a	b	a	b	a	b	a	b	a	a	a	a	a	-	a	b	a	b	b	a	b	b	b	b	b	a	b	a	a	b	a	b	a	a	b	h
CH01_36180740	1	84.919	b	b	a	a	b	b	b	b	b	-	a	a	b	a	b	a	b	a	b	a	a	a	a	a	a	a	h	a	b	b	a	b	b	b	b	b	a	b	a	a	b	a	b	a	a	b	b
CH01_36353955	1	84.919	b	b	a	a	b	b	b	b	b	a	a	a	b	a	b	a	b	a	b	a	a	a	a	a	a	a	h	a	b	b	a	b	b	b	b	b	a	b	a	a	b	a	b	a	a	b	b
CH01_36385536	1	84.919	b	b	a	a	b	b	b	b	b	a	a	a	b	a	b	a	b	a	b	a	a	a	a	a	a	a	h	a	b	b	a	b	b	b	b	b	a	b	a	a	b	a	b	a	a	b	b
CH01_36385753	1	84.919	b	b	a	a	b	b	b	b	b	a	a	a	b	a	b	a	b	a	b	a	a	a	a	a	a	a	h	a	b	b	a	b	b	b	b	b	a	b	a	a	b	a	b	a	a	b	b
CH01_36739270	1	84.919	b	b	a	a	b	b	b	b	b	a	a	a	b	a	b	a	b	a	b	a	a	a	a	a	a	a	h	a	b	b	a	b	b	b	b	b	a	b	a	a	b	a	b	a	a	b	b
CH01_36736860	1	84.919	b	b	a	a	b	b	b	b	b	a	a	a	b	a	b	a	b	a	b	a	a	a	a	a	a	a	h	a	b	b	a	b	b	b	b	b	a	b	a	a	b	a	b	a	a	b	b
CH01_36815941	1	84.919	b	b	a	a	b	b	b	b	b	a	a	a	b	a	b	a	b	a	b	a	a	a	a	a	a	a	h	a	b	b	a	b	b	b	b	b	a	b	a	a	b	a	b	a	a	b	b
CH01_36778454	1	84.919	b	b	a	a	b	b	b	b	b	a	a	a	b	a	b	a	b	a	b	a	a	a	a	a	a	a	h	a	b	b	a	b	b	b	b	b	a	b	a	a	b	a	b	a	a	b	b
CH01_36864325	1	85.522	b	b	a	a	b	b	b	b	b	a	a	a	b	a	b	a	b	a	b	a	a	a	a	a	a	a	h	a	b	b	-	b	b	b	b	b	a	b	a	a	b	a	b	a	a	b	b
CH01_36816408	1	85.522	b	b	a	a	b	b	b	b	b	a	a	a	b	a	b	a	b	a	b	a	a	a	a	a	a	a	h	a	b	b	-	b	b	b	b	b	a	b	a	a	b	a	b	a	a	b	b
CH01_37043511	1	85.522	b	b	a	a	b	b	b	b	b	a	a	a	b	a	b	a	b	a	b	a	a	a	a	a	a	a	h	a	b	b	-	b	b	b	b	b	a	b	a	a	b	a	b	a	a	b	b
CH01_37049139	1	85.522	b	b	a	a	b	b	b	b	b	a	a	a	b	a	b	a	b	a	b	a	a	a	a	a	a	a	h	h	b	b	b	b	b	b	b	b	a	b	a	a	b	a	b	a	a	b	b
CH01_37097371	1	85.522	b	b	a	a	b	b	b	b	b	a	a	a	b	a	b	a	b	a	b	a	a	a	a	a	a	a	h	h	b	b	b	b	b	b	b	b	a	b	a	a	b	a	b	a	a	b	b
CH01_38261005	1	85.522	b	b	a	a	b	b	b	b	b	a	a	a	b	a	b	a	b	a	b	a	a	a	a	a	a	a	b	-	b	b	b	b	b	b	b	b	a	b	a	a	b	a	b	a	a	b	b
CH01_38295558	1	89.382	b	b	a	a	b	b	b	b	b	a	a	a	b	a	b	a	b	a	b	a	a	a	a	a	a	b	b	b	b	b	b	b	b	b	b	b	a	b	a	a	b	a	a	a	a	b	b
CH01_38299275	1	89.382	b	b	a	a	b	b	b	b	b	a	a	a	b	a	b	a	b	a	b	a	a	a	a	a	a	b	b	b	b	b	b	b	b	b	b	b	a	b	a	a	b	a	a	a	a	b	b
CH01_38299222	1	89.382	b	b	a	a	b	b	b	b	b	a	a	a	b	a	b	a	b	a	b	a	a	a	a	a	a	b	b	b	b	b	b	b	b	b	b	b	a	b	a	a	b	a	a	a	a	b	b
CH01_38318545	1	89.382	b	b	a	a	b	b	b	b	b	a	a	a	b	a	b	a	b	a	b	a	h	a	a	a	a	b	b	b	b	b	b	b	b	b	b	b	a	b	a	a	b	a	a	a	a	b	b
CH01_39498080	1	90.814	b	b	a	h	b	b	b	b	b	a	a	a	b	a	b	a	b	a	b	a	h	a	a	a	a	b	b	b	b	b	b	b	b	b	b	b	a	b	a	a	b	a	a	a	a	b	b
CH01_40036715	1	91.131	b	b	a	h	b	b	b	b	b	a	a	a	b	a	b	a	b	a	b	a	b	a	a	a	a	b	b	b	b	b	b	b	b	b	b	b	a	b	a	a	b	a	a	a	a	b	b
CH01_39513516	1	91.131	b	b	a	h	b	b	b	b	b	a	a	a	b	a	b	a	b	a	b	a	b	a	a	a	a	b	b	b	b	b	b	b	b	b	b	b	a	b	a	a	b	a	a	a	a	b	b
CH01_42552060	1	92.175	b	b	a	b	b	b	b	b	b	a	a	a	b	a	b	a	a	a	b	a	b	a	a	a	a	b	b	b	b	b	b	b	b	b	b	b	a	b	a	a	b	a	a	a	a	b	b
CH01_42553468	1	92.175	b	b	a	b	b	b	b	b	b	a	a	a	b	a	b	a	a	a	b	a	b	a	a	a	a	b	b	h	b	b	h	b	b	b	b	b	a	b	a	a	b	a	a	a	a	b	b
CH01_42553321	1	92.175	b	b	a	b	b	b	b	b	b	a	a	a	b	a	b	a	a	a	b	a	b	a	a	a	a	b	b	h	b	b	h	b	b	b	b	b	a	b	a	a	b	a	a	a	a	b	b
CH01_42553382	1	92.175	b	b	a	b	b	b	b	b	b	a	a	a	b	a	b	a	a	a	b	a	b	a	a	a	a	b	b	h	b	b	h	b	b	b	b	b	a	b	a	a	b	a	a	a	a	b	b
CH01_42553358	1	92.175	b	b	a	b	b	b	b	b	b	a	a	a	b	a	b	a	a	a	b	a	b	a	a	a	a	b	b	h	b	b	h	b	b	b	b	b	a	b	a	a	b	a	a	a	a	b	b
CH01_42691772	1	92.175	b	b	a	b	b	b	b	b	b	a	a	a	b	a	b	a	a	a	b	a	b	a	a	a	a	b	b	h	b	b	h	b	b	b	b	b	a	b	a	a	b	a	a	a	a	b	b
CH01_42553373	1	92.175	b	b	a	b	b	b	b	b	b	a	a	a	b	a	b	a	a	a	b	a	b	a	a	a	a	b	b	h	b	b	h	b	b	b	b	b	a	b	a	a	b	a	a	a	a	b	b
CH01_43242991	1	98.394	b	b	a	b	b	b	b	b	b	a	a	a	b	a	b	a	a	a	b	a	a	a	a	a	a	a	b	a	b	a	a	b	a	b	b	b	a	b	a	a	b	a	b	a	a	b	b
CH01_43552666	1	98.72	b	b	a	b	b	b	b	b	b	a	a	a	b	a	b	a	a	a	b	a	a	a	a	a	a	a	b	a	b	a	a	b	a	b	b	b	a	b	a	a	b	a	b	a	a	b	b
CH01_44485098	1	98.72	b	b	a	b	b	b	b	b	b	a	a	a	b	a	b	a	a	a	b	a	a	a	a	a	a	a	b	a	b	a	a	b	a	b	b	b	a	b	a	a	b	a	b	a	a	b	b
CH01_44650740	1	98.72	b	b	a	b	b	b	b	b	b	a	a	a	b	a	b	a	a	a	b	a	a	a	a	a	a	a	b	a	b	a	a	b	a	b	b	b	a	b	a	a	b	a	b	a	a	b	b
CH01_45599247	1	99.03	b	b	a	b	b	b	b	b	b	a	a	a	b	a	b	a	a	a	b	a	a	a	a	a	a	a	b	a	b	a	a	b	a	b	b	b	a	b	a	a	b	a	b	a	a	b	b
CH01_45529438	1	99.03	b	b	a	b	b	b	b	b	b	a	a	a	b	a	b	a	a	a	b	a	a	a	a	a	a	a	b	a	b	a	a	b	a	b	b	b	a	b	a	a	b	a	b	a	a	b	b
CH01_46024404	1	99.03	b	b	a	b	b	b	b	b	b	a	a	a	b	a	b	a	a	a	b	a	a	a	a	a	a	a	b	a	b	a	a	b	a	b	b	b	a	b	a	a	b	a	b	a	a	b	b
CH01_45374854	1	99.03	b	b	a	b	b	b	b	b	b	a	a	a	b	a	b	a	a	a	b	a	a	a	a	a	a	a	b	a	b	a	a	b	a	b	b	b	a	b	a	a	b	a	b	a	a	b	b
CH01_45610999	1	99.03	b	b	a	b	b	b	b	b	b	a	a	a	b	a	b	a	a	a	b	a	a	a	a	a	a	a	b	a	b	a	a	b	a	b	b	b	a	b	a	a	b	a	b	a	a	b	b
CH01_45906916	1	99.03	b	b	a	b	b	b	b	b	b	a	a	a	b	a	b	a	a	a	b	a	a	a	a	a	a	a	b	a	b	a	a	b	a	b	b	b	a	b	a	a	b	a	b	a	a	b	b
CH01_45599392	1	99.03	b	b	a	b	b	b	b	b	b	a	a	a	b	a	b	a	a	a	b	a	a	a	a	a	a	a	b	a	b	a	a	b	a	b	b	b	a	b	a	a	b	a	b	a	a	b	b
CH01_46091678	1	99.03	b	b	a	b	b	b	b	b	b	a	a	a	b	a	b	a	a	a	b	a	a	a	a	a	a	a	b	a	b	a	a	b	a	b	b	b	a	b	a	a	b	a	b	a	a	b	b
CH01_46099146	1	99.34	b	b	a	b	b	b	b	b	b	a	a	a	b	a	b	a	a	a	b	a	a	a	a	b	a	a	b	a	b	a	a	b	a	b	b	b	a	b	a	a	b	a	b	a	a	b	b
CH01_46352358	1	99.34	b	b	a	b	b	b	b	b	b	a	a	a	b	a	b	a	a	a	b	a	a	a	a	b	a	a	b	a	b	a	a	b	a	b	b	b	a	b	a	a	b	a	b	a	a	b	b
CH01_46170534	1	99.34	b	b	a	b	b	b	b	b	b	a	a	a	b	a	b	a	a	a	b	a	a	a	a	b	a	a	b	a	b	a	a	b	a	b	b	b	a	b	a	a	b	a	b	a	a	b	b
CH01_46170399	1	99.34	b	b	a	b	b	b	b	b	b	a	a	a	b	a	b	a	a	a	b	a	a	a	a	b	a	a	b	a	b	a	a	b	a	b	b	b	a	b	a	a	b	a	b	a	a	b	b
CH01_46099175	1	99.34	b	b	a	b	b	b	b	b	b	a	a	a	b	a	b	a	a	a	b	a	a	a	a	b	a	a	b	a	b	a	a	b	a	b	b	b	a	b	a	a	b	a	b	a	a	b	b
CH01_46726938	1	99.34	b	b	a	b	b	b	b	b	b	a	a	a	b	a	b	a	a	a	b	a	a	a	a	b	a	a	b	a	b	a	a	b	a	b	b	b	a	b	a	a	b	a	b	a	a	b	b
CH01_46170490	1	99.34	b	b	a	b	b	b	b	b	b	a	a	a	b	a	b	a	a	a	b	a	a	a	a	b	a	a	b	a	b	a	a	b	a	b	b	b	a	b	a	a	b	a	b	a	a	b	b
CH01_46232672	1	99.34	b	b	a	b	b	b	b	b	b	a	a	a	b	a	b	a	a	a	b	a	a	a	a	b	a	a	b	a	b	a	a	b	a	b	b	b	a	b	a	a	b	a	b	a	a	b	b
CH01_46727045	1	99.34	b	b	a	b	b	b	b	b	b	a	a	a	b	a	b	a	a	a	b	a	a	a	a	b	a	a	b	a	b	a	a	b	a	b	b	b	a	b	a	a	b	a	b	a	a	b	b
CH01_113151554	1	101.595	b	b	a	b	b	b	b	b	b	a	a	a	b	a	b	a	a	a	a	a	a	a	a	b	a	a	b	a	b	a	a	b	a	b	b	b	a	b	a	a	b	a	b	a	a	b	a
CH01_85812653	1	101.595	b	b	a	b	b	b	b	b	b	a	a	a	b	a	b	a	a	a	a	a	a	a	a	b	a	a	b	a	b	a	a	b	a	b	b	b	a	b	a	a	-	a	b	a	a	b	a
CH01_112990178	1	101.595	b	b	a	b	b	b	b	b	b	a	a	a	b	a	b	a	a	a	a	a	a	a	a	b	a	a	b	a	b	a	a	b	a	b	b	b	a	b	a	a	b	a	b	a	a	b	a
CH01_77142644	1	101.595	b	b	a	b	b	b	b	b	b	a	a	a	b	a	b	a	a	a	a	a	a	a	a	b	a	a	b	a	b	a	a	b	a	b	b	b	a	b	a	a	-	a	b	a	a	b	a
CH01_95719035	1	101.595	b	b	a	b	b	b	b	b	b	a	a	a	b	a	b	a	a	a	a	a	a	a	a	b	a	a	b	a	b	a	a	b	a	b	b	b	a	b	a	a	-	a	b	a	a	b	a
CH01_87222200	1	101.595	b	b	a	b	b	b	b	b	b	a	a	a	b	a	b	a	a	a	a	a	a	a	a	b	a	a	b	a	b	a	a	b	a	b	b	b	a	b	a	a	-	a	b	a	a	b	a
CH01_63062441	1	101.595	b	b	a	b	b	b	b	b	b	a	a	a	b	a	b	a	a	a	a	a	a	a	a	b	a	a	b	a	h	a	a	b	a	b	b	b	a	b	a	a	h	a	b	a	a	b	a
CH01_74614925	1	101.595	b	b	a	b	b	b	b	b	b	a	a	a	b	a	b	a	a	a	a	a	a	a	a	b	a	a	b	a	h	a	a	b	a	b	b	b	a	b	a	a	h	a	b	a	a	b	a
CH01_109214557	1	102.198	b	b	a	b	b	b	b	b	b	a	a	a	b	a	b	a	a	a	a	a	a	a	a	b	a	a	b	b	h	a	a	b	a	b	b	b	a	b	a	a	h	a	b	a	a	b	a
CH01_110123199	1	102.198	b	b	a	b	b	b	b	b	b	a	a	a	b	a	b	a	a	a	a	a	a	a	a	b	a	a	b	b	h	a	a	b	a	b	b	b	a	b	a	a	h	a	b	a	a	b	a
CH01_107904463	1	102.198	b	b	a	b	b	b	b	b	b	a	a	a	b	a	b	a	a	a	a	a	a	a	a	b	a	a	b	b	h	a	a	b	a	b	b	b	a	b	a	a	h	a	b	a	a	b	a
CH01_109213784	1	102.198	b	b	a	b	b	b	b	b	b	a	a	a	b	a	b	a	a	a	a	a	a	a	a	b	a	a	b	b	h	a	a	b	a	b	b	b	a	b	a	a	h	a	b	a	a	b	a
CH01_110584955	1	102.198	b	b	a	b	b	b	b	b	b	a	a	a	b	a	b	a	a	a	a	a	a	a	a	b	a	a	b	b	h	a	a	b	a	b	b	b	a	b	a	a	h	a	b	a	a	b	a
CH01_107074458	1	102.198	b	b	a	b	b	b	b	b	b	a	a	a	b	a	b	a	a	a	a	a	a	a	a	b	a	a	b	b	h	a	a	b	a	b	b	b	a	b	a	a	h	a	b	a	a	b	a
CH01_106469554	1	102.198	b	b	a	b	b	b	b	b	b	a	a	a	b	a	b	a	a	a	a	a	a	a	a	b	a	a	b	b	h	a	a	b	a	b	b	b	a	b	a	a	h	a	b	a	a	b	a
CH01_106469537	1	102.198	b	b	a	b	b	b	b	b	b	a	a	a	b	a	b	a	a	a	a	a	a	a	a	b	a	a	b	b	h	a	a	b	a	b	b	b	a	b	a	a	h	a	b	a	a	b	a
CH01_106469496	1	102.198	b	b	a	b	b	b	b	b	b	a	a	a	b	a	b	a	a	a	a	a	a	a	a	b	a	a	b	b	h	a	a	b	a	b	b	b	a	b	a	a	h	a	b	a	a	b	a
CH01_106469511	1	102.198	b	b	a	b	b	b	b	b	b	a	a	a	b	a	b	a	a	a	a	a	a	a	a	b	a	a	b	b	h	a	a	b	a	b	b	b	a	b	a	a	h	a	b	a	a	b	a
CH01_106137648	1	102.498	b	b	a	h	b	b	b	b	b	a	a	a	b	a	b	a	a	a	a	a	a	a	a	b	a	a	b	b	h	a	a	b	a	b	b	b	a	b	a	a	h	a	b	a	a	b	b
CH01_103503785	1	102.799	b	b	a	h	b	b	b	b	b	a	a	a	b	a	b	a	a	a	a	a	a	a	a	b	a	a	b	b	b	a	a	b	a	b	b	b	a	b	a	a	h	a	b	a	a	b	b
CH01_92218246	1	102.799	b	b	a	h	b	b	b	b	b	a	a	a	b	a	b	a	a	a	a	a	a	a	a	b	a	a	b	b	b	a	a	b	-	b	b	b	a	b	-	a	h	a	b	a	a	b	b
CH01_86125187	1	102.799	b	b	a	h	b	b	b	b	b	a	a	a	b	a	b	a	a	a	a	a	a	a	a	b	a	a	b	b	b	a	-	b	-	b	b	b	a	b	-	a	h	a	b	a	a	b	b
CH01_62686868	1	104.481	b	b	a	h	b	b	b	b	b	a	a	a	b	a	b	h	a	h	a	a	a	a	a	b	a	a	b	b	b	a	-	b	-	b	b	b	a	b	-	a	h	a	b	a	a	b	b
CH01_63650433	1	105.578	b	b	a	h	b	b	b	b	b	a	a	a	b	a	b	h	a	h	a	a	a	h	a	b	a	a	b	a	b	a	b	b	-	b	b	b	a	b	h	a	h	a	b	a	a	b	b
CH01_65042211	1	105.578	b	b	a	h	b	b	b	b	b	a	a	a	b	a	b	-	a	h	a	a	a	h	a	b	a	a	b	a	b	a	b	b	b	-	b	b	a	b	h	a	-	a	b	a	a	b	b
CH01_67720097	1	107.68	b	b	a	h	b	b	b	b	b	a	a	a	b	a	b	b	a	h	a	a	a	h	a	b	a	a	b	a	b	a	b	b	b	-	b	b	a	b	b	a	b	a	b	b	a	b	b
CH01_67720081	1	107.68	b	b	a	h	b	b	b	b	b	a	a	a	b	a	b	b	a	h	a	a	a	h	a	b	a	a	b	a	b	a	b	b	b	-	b	b	a	b	b	a	b	a	b	b	a	b	b
CH01_67720160	1	107.68	b	b	a	h	b	b	b	b	b	a	a	a	b	a	b	b	a	h	a	a	a	h	a	b	a	a	b	a	b	a	b	b	b	-	b	b	a	b	b	a	b	a	b	b	a	b	b
CH01_67968722	1	107.68	b	b	a	h	b	b	b	b	b	a	a	a	b	a	b	b	a	h	a	a	a	h	a	b	a	a	b	a	b	a	b	b	b	a	b	b	a	b	b	a	b	a	b	h	a	b	b
CH01_67968700	1	107.68	b	b	a	h	b	b	b	b	b	a	a	a	b	a	b	b	a	h	a	a	a	h	a	b	a	a	b	a	b	a	b	b	b	a	b	b	a	b	b	a	b	a	b	h	a	b	b
CH01_67968709	1	107.68	b	b	a	h	b	b	b	b	b	a	a	a	b	a	b	b	a	h	a	a	a	h	a	b	a	a	b	a	b	a	b	b	b	a	b	b	a	b	b	a	b	a	b	h	a	b	b
CH01_67968712	1	107.68	b	b	a	h	b	b	b	b	b	a	a	a	b	a	b	b	a	h	a	a	a	h	a	b	a	a	b	a	b	a	b	b	b	a	b	b	a	b	b	a	b	a	b	h	a	b	b
CH01_67968731	1	107.68	b	b	a	h	b	b	b	b	b	a	a	a	b	a	b	b	a	h	a	a	a	b	a	b	a	a	b	a	b	a	b	b	b	a	b	b	a	b	b	a	b	a	b	h	a	b	b
CH01_71865646	1	107.68	b	b	a	h	b	b	b	b	b	a	a	a	b	a	b	b	a	h	a	a	a	b	a	b	a	a	b	a	b	a	b	b	b	a	b	b	a	b	-	a	b	a	b	h	a	b	b
CH01_74014174	1	110.28	b	b	a	h	b	b	b	b	b	a	a	a	b	a	b	a	a	h	a	a	a	a	a	b	a	a	b	a	b	a	b	b	a	a	b	b	a	b	a	a	b	a	b	h	a	b	b
CH01_91148808	1	110.28	b	b	a	h	b	b	b	b	b	a	a	a	b	a	b	a	a	h	a	a	a	a	a	b	a	a	b	a	b	a	b	b	a	a	b	b	a	b	a	a	b	a	b	h	a	b	b
CH01_92088480	1	110.775	b	b	a	h	b	b	b	b	b	a	a	a	b	a	b	a	a	h	a	a	a	a	a	b	a	b	b	a	b	a	b	b	a	a	b	b	a	b	a	a	b	a	b	h	a	b	b
CH01_93724602	1	110.775	b	b	a	h	b	b	b	b	b	a	a	a	b	a	b	a	a	h	a	a	a	a	a	b	a	b	b	a	b	a	b	b	a	a	b	b	a	b	a	a	b	a	b	h	a	b	b
CH01_55117027	1	112.69	b	b	a	h	b	b	b	b	b	a	a	b	b	a	b	a	a	b	a	a	a	a	a	b	a	b	b	b	b	a	b	b	a	h	b	b	a	b	a	a	b	a	b	a	a	b	b
CH01_55415938	1	112.69	b	b	a	h	b	b	b	b	b	a	a	b	b	a	b	a	a	b	a	a	a	a	a	b	a	b	b	b	b	a	b	b	a	h	b	b	a	b	a	a	b	a	b	a	a	b	b
CH01_57257420	1	112.69	b	b	a	h	b	b	b	b	b	a	a	b	b	a	b	a	a	b	a	a	a	a	a	b	a	b	b	b	b	a	b	b	a	h	b	b	a	b	a	a	b	a	b	a	a	b	b
CH01_60807411	1	112.69	b	b	a	h	b	b	b	b	b	a	a	b	b	a	b	a	a	b	a	a	a	a	a	b	a	b	b	b	b	a	b	b	a	b	b	b	a	b	a	a	b	a	b	a	a	b	b
CH01_60807415	1	112.69	b	b	a	h	b	b	b	b	b	a	a	b	b	a	b	a	a	b	a	a	a	a	a	b	a	b	b	b	b	a	b	b	a	b	b	b	a	b	a	a	b	a	b	a	a	b	b
CH01_113256974	1	114.697	b	b	a	b	b	b	b	b	b	a	a	h	b	a	b	a	a	a	a	a	a	a	-	b	a	b	b	b	b	a	-	b	-	b	b	b	a	b	a	a	b	a	b	a	a	b	a
CH01_116469910	1	116.706	b	b	a	b	b	b	b	b	b	a	a	h	b	a	a	a	a	a	a	a	h	a	h	b	a	b	b	b	b	a	-	b	h	b	b	b	a	b	a	a	b	a	b	a	a	b	a
CH01_116469831	1	116.706	b	b	a	b	b	b	b	b	b	a	a	h	b	a	a	a	a	a	a	a	h	a	h	b	a	b	b	b	b	a	-	b	h	b	b	b	a	b	a	a	b	a	b	a	a	b	a
CH01_116469704	1	116.706	b	b	a	b	b	b	b	b	b	a	a	h	b	a	a	a	a	a	a	a	h	a	h	b	a	b	b	b	b	a	-	b	h	b	b	b	a	b	a	a	b	a	b	a	a	b	a
CH01_116469924	1	116.706	b	b	a	b	b	b	b	b	b	a	a	h	b	a	a	a	a	a	a	a	h	a	h	b	a	b	b	b	b	a	-	b	h	b	b	b	a	b	a	a	b	a	b	a	a	b	a
CH01_116469678	1	116.706	b	b	a	b	b	b	b	b	b	a	a	h	b	a	a	a	a	a	a	a	h	a	h	b	a	b	b	b	b	a	-	b	h	b	b	b	a	b	a	a	b	a	b	a	a	b	a
CH01_116469701	1	116.706	b	b	a	b	b	b	b	b	b	a	a	h	b	a	a	a	a	a	a	a	h	a	h	b	a	b	b	b	b	a	-	b	h	b	b	b	a	b	a	a	b	a	b	a	a	b	a
CH01_116383350	1	116.706	b	b	a	b	b	b	b	b	b	a	a	h	b	a	a	a	a	a	a	a	h	a	h	b	a	b	b	b	b	a	-	b	-	b	b	b	a	b	a	a	b	a	b	a	a	b	a
CH01_116383417	1	116.706	b	b	a	b	b	b	b	b	b	a	a	h	b	a	a	a	a	a	a	a	h	a	h	b	a	b	b	b	b	a	-	b	-	b	b	b	a	b	a	a	b	a	b	a	a	b	a
CH01_117466033	1	116.706	b	b	a	h	b	b	b	b	b	a	a	h	b	a	a	a	a	a	a	a	h	a	h	b	a	b	b	b	b	a	h	b	b	b	b	b	a	b	a	a	b	a	b	a	a	b	a
CH01_117684111	1	116.706	b	b	a	h	b	b	b	b	b	a	a	h	b	a	a	a	a	a	a	a	-	a	-	b	a	b	b	b	b	a	-	b	-	b	b	b	a	b	a	a	b	a	b	a	a	b	a
CH01_118737170	1	121.755	b	b	a	a	b	b	b	b	b	a	a	a	b	a	a	a	a	a	a	a	-	a	a	b	a	a	b	b	b	a	-	b	-	b	b	b	a	b	a	a	b	a	b	a	a	b	a
CH01_119170929	1	121.755	b	b	a	a	b	b	b	b	b	a	a	a	b	a	a	a	a	a	a	a	a	a	a	b	a	a	b	b	b	a	-	b	a	b	b	b	a	b	a	a	b	a	b	a	a	b	a
CH01_77994354	1	121.755	b	b	a	a	b	b	b	b	b	h	a	a	b	a	a	a	a	a	a	a	a	a	a	b	a	a	b	-	b	a	-	b	a	-	b	b	a	b	-	a	b	a	-	a	a	-	a
CH01_119812243	1	123.874	b	b	a	a	b	b	b	h	b	h	a	a	b	a	a	a	a	a	a	a	a	a	a	-	a	a	b	a	b	a	a	b	a	-	b	b	a	b	-	a	b	a	-	a	-	a	a
CH01_122229760	1	124.663	h	b	a	a	b	b	b	h	b	h	a	h	b	a	a	a	a	a	a	a	a	a	a	a	a	a	b	a	b	a	a	b	a	a	b	h	a	b	b	a	b	a	h	a	h	a	a
CH01_122229729	1	124.663	h	b	a	a	b	b	b	h	b	h	a	h	b	a	a	a	a	a	a	a	a	a	a	a	a	a	b	a	b	a	a	b	a	a	b	-	a	b	b	a	b	a	h	a	h	a	a
CH01_122449664	1	125.05	h	b	a	a	b	b	b	h	b	h	a	h	b	a	a	a	a	a	a	a	a	a	a	a	a	a	h	a	b	a	a	-	a	a	b	h	a	b	-	a	b	a	-	a	h	a	a
CH01_122449827	1	125.05	h	b	a	a	b	b	b	h	b	h	a	h	b	a	a	a	a	a	a	a	a	a	a	a	a	a	h	a	b	a	a	-	a	a	b	h	a	b	-	a	b	a	-	a	h	a	a
CH01_122449720	1	125.05	h	b	a	a	b	b	b	h	b	h	a	h	b	a	a	a	a	a	a	a	a	a	a	a	a	a	h	a	b	a	a	-	a	a	b	h	a	b	-	a	b	a	-	a	h	a	a
CH01_122449842	1	125.05	h	b	a	a	b	b	b	h	b	h	a	h	b	a	a	a	a	a	a	a	a	a	a	a	a	a	h	a	b	a	a	-	a	a	b	h	a	b	-	a	b	a	-	a	h	a	a
CH01_122449764	1	125.05	h	b	a	a	b	b	b	h	b	h	a	h	b	a	a	a	a	a	a	a	a	a	a	a	a	a	h	a	b	a	a	-	a	a	b	h	a	b	-	a	b	a	-	a	h	a	a
CH01_122449679	1	125.05	h	b	a	a	b	b	b	h	b	h	a	h	b	a	a	a	a	a	a	a	a	a	a	a	a	a	h	a	b	a	a	-	a	a	b	h	a	b	-	a	b	a	-	a	h	a	a
CH01_122449877	1	125.05	h	b	a	a	b	b	b	h	b	h	a	h	b	a	a	a	a	a	a	a	a	a	a	a	a	a	h	a	b	a	a	-	a	a	b	h	a	b	-	a	b	a	-	a	h	a	a
CH01_122449805	1	125.05	h	b	a	a	b	b	b	h	b	h	a	h	b	a	a	a	a	a	a	a	a	a	a	a	a	a	h	a	b	a	a	-	a	a	b	h	a	b	-	a	b	a	-	a	h	a	a
CH01_122972071	1	127.964	a	b	a	a	b	b	b	b	b	a	a	h	b	a	-	a	a	a	a	a	a	a	a	b	a	a	h	a	b	a	a	-	a	a	b	h	a	b	-	a	b	a	-	a	a	a	a
CH01_123014723	1	127.964	a	b	a	a	b	b	b	b	b	a	a	h	b	a	b	a	a	a	a	a	a	a	a	b	a	a	h	a	b	a	a	a	a	a	b	-	a	b	-	a	b	a	-	a	a	a	a
CH01_123014805	1	127.964	a	b	a	a	b	b	b	b	b	a	a	h	b	a	b	a	a	a	a	a	a	a	a	b	a	a	h	a	b	a	a	a	a	a	b	-	a	b	-	a	b	a	-	a	a	a	a
CH01_123014836	1	127.964	a	b	a	a	b	b	b	b	b	a	a	h	b	a	b	a	a	a	a	a	a	a	a	b	a	a	h	a	b	a	a	a	a	a	b	-	a	b	-	a	b	a	-	a	a	a	a
CH01_123198652	1	128.392	a	b	a	a	b	h	b	b	b	a	a	a	b	a	b	a	a	a	a	a	a	a	a	b	a	a	b	a	b	a	h	b	a	a	b	b	a	b	a	a	b	h	b	a	a	a	a
CH01_123198691	1	128.392	a	b	a	a	b	h	b	b	b	a	a	a	b	a	b	a	a	a	a	a	a	a	a	b	a	a	b	a	b	a	h	b	a	a	b	b	a	b	a	a	b	h	b	a	a	a	a
CH01_123198737	1	128.392	a	b	a	a	b	h	b	b	b	a	a	a	b	a	b	a	a	a	a	a	a	a	a	b	a	a	b	a	b	a	h	b	a	a	b	b	a	b	a	a	b	h	b	a	a	a	a
CH01_123198868	1	128.392	a	b	a	a	b	h	b	b	b	a	a	a	b	a	b	a	a	a	a	a	a	a	a	b	a	a	b	a	b	a	h	b	a	a	b	b	a	b	a	a	b	h	b	a	a	a	a
CH01_123198634	1	128.392	a	b	a	a	b	h	b	b	b	a	a	a	b	a	b	a	a	a	a	a	a	a	a	b	a	a	b	a	b	a	h	b	a	a	b	b	a	b	a	a	b	h	b	a	a	a	a
CH01_123198677	1	128.392	a	b	a	a	b	h	b	b	b	a	a	a	b	a	b	a	a	a	a	a	a	a	a	b	a	a	b	a	b	a	h	b	a	a	b	b	a	b	a	a	b	h	b	a	a	a	a
CH01_123198741	1	128.392	a	b	a	a	b	h	b	b	b	a	a	a	b	a	b	a	a	a	a	a	a	a	a	b	a	a	b	a	b	a	h	b	a	a	b	b	a	b	a	a	b	h	b	a	a	a	a
CH01_123198716	1	128.392	a	b	a	a	b	h	b	b	b	a	a	a	b	a	b	a	a	a	a	a	a	a	a	b	a	a	b	a	b	a	h	b	a	a	b	b	a	b	a	a	b	h	b	a	a	a	a
CH01_123198685	1	128.392	a	b	a	a	b	h	b	b	b	a	a	a	b	a	b	a	a	a	a	a	a	a	a	b	a	a	b	a	b	a	h	b	a	a	b	b	a	b	a	a	b	h	b	a	a	a	a
CH01_123198726	1	128.392	a	b	a	a	b	h	b	b	b	a	a	a	b	a	b	a	a	a	a	a	a	a	a	b	a	a	b	a	b	a	h	b	a	a	b	b	a	b	a	a	b	h	b	a	a	a	a
CH01_123198774	1	128.392	a	b	a	a	b	h	b	b	b	a	a	a	b	a	b	a	a	a	a	a	a	a	a	b	a	a	b	a	b	a	h	b	a	a	b	b	a	b	a	a	b	h	b	a	a	a	a
CH01_123269590	1	131.687	a	b	a	a	b	b	b	b	b	a	a	a	b	a	b	a	h	a	a	a	a	a	a	h	a	a	b	a	b	a	-	b	a	-	b	b	h	b	a	a	b	a	b	a	a	a	a
CH01_123269601	1	131.687	a	b	a	a	b	b	b	b	b	a	a	a	b	a	b	a	h	a	a	a	a	a	a	h	a	a	b	a	b	a	-	b	a	-	b	b	h	b	a	a	b	a	b	a	a	a	a
CH01_123269615	1	131.687	a	b	a	a	b	b	b	b	b	a	a	a	b	a	b	a	h	a	a	a	a	a	a	h	a	a	b	a	b	a	-	b	a	-	b	b	h	b	a	a	b	a	b	a	a	a	a
CH01_123269538	1	131.687	a	b	a	a	b	b	b	b	b	a	a	a	b	a	b	a	h	a	a	a	a	a	a	h	a	a	b	a	b	a	-	b	a	-	b	b	h	b	a	a	b	a	b	a	a	a	a
CH01_123269516	1	131.687	a	b	a	a	b	b	b	b	b	a	a	a	b	a	b	a	h	a	a	a	a	a	a	h	a	a	b	a	b	a	-	b	a	-	b	b	h	b	a	a	b	a	b	a	a	a	a
CH01_123269517	1	131.687	a	b	a	a	b	b	b	b	b	a	a	a	b	a	b	a	h	a	a	a	a	a	a	h	a	a	b	a	b	a	-	b	a	-	b	b	h	b	a	a	b	a	b	a	a	a	a
CH01_123269494	1	131.687	a	b	a	a	b	b	b	b	b	a	a	a	b	a	b	a	h	a	a	a	a	a	a	h	a	a	b	a	b	a	-	b	a	-	b	b	h	b	a	a	b	a	b	a	a	a	a
CH01_123269592	1	131.687	a	b	a	a	b	b	b	b	b	a	a	a	b	a	b	a	h	a	a	a	a	a	a	h	a	a	b	a	b	a	-	b	a	-	b	b	h	b	a	a	b	a	b	a	a	a	a
CH01_123269557	1	131.687	a	b	a	a	b	b	b	b	b	a	a	a	b	a	b	a	h	a	a	a	a	a	a	h	a	a	b	a	b	a	-	b	a	-	b	b	h	b	a	a	b	a	b	a	a	a	a
CH01_123269587	1	131.687	a	b	a	a	b	b	b	b	b	a	a	a	b	a	b	a	h	a	a	a	a	a	a	h	a	a	b	a	b	a	-	b	a	-	b	b	h	b	a	a	b	a	b	a	a	a	a
CH01_123269585	1	131.687	a	b	a	a	b	b	b	b	b	a	a	a	b	a	b	a	h	a	a	a	a	a	a	h	a	a	b	a	b	a	-	b	a	-	b	b	h	b	a	a	b	a	b	a	a	a	a
CH01_123269579	1	131.687	a	b	a	a	b	b	b	b	b	a	a	a	b	a	b	a	h	a	a	a	a	a	a	h	a	a	b	a	b	a	-	b	a	-	b	b	h	b	a	a	b	a	b	a	a	a	a
CH01_123269534	1	131.687	a	b	a	a	b	b	b	b	b	a	a	a	b	a	b	a	h	a	a	a	a	a	a	h	a	a	b	a	b	a	-	b	a	-	b	b	h	b	a	a	b	a	b	a	a	a	a
CH01_123447528	1	133.923	a	b	a	b	b	b	b	b	b	a	a	a	b	a	b	a	a	a	a	a	a	a	a	b	a	a	b	a	b	a	-	b	a	-	b	b	a	b	a	a	b	a	b	a	a	a	a
CH01_124267961	1	133.923	a	b	a	b	b	b	b	b	b	a	a	a	b	a	b	a	a	a	a	a	a	a	a	b	a	a	b	a	b	a	a	b	a	-	b	b	a	b	a	a	b	a	b	a	a	a	a
CH01_127051023	1	137.712	a	b	a	b	b	b	b	b	b	a	a	a	h	a	b	a	a	a	a	a	a	a	a	b	a	b	h	a	b	a	a	b	a	h	b	b	a	b	a	a	b	a	a	a	a	a	a
CH01_127051011	1	137.712	a	b	a	b	b	b	b	b	b	a	a	a	h	a	b	a	a	a	a	a	a	a	a	b	a	b	h	a	b	a	a	b	a	h	b	b	a	b	a	a	b	a	a	a	a	a	a
CH01_127051066	1	137.712	a	b	a	b	b	b	b	b	b	a	a	a	h	a	b	a	a	a	a	a	a	a	a	b	a	b	h	a	b	a	a	b	a	h	b	b	a	b	a	a	b	a	a	a	a	a	a
CH01_127062591	1	137.712	a	b	a	b	b	b	b	b	b	a	a	a	a	a	b	a	a	a	a	a	a	a	a	b	a	b	h	a	b	a	a	b	a	-	b	b	a	b	a	a	b	a	a	a	a	a	a
CH01_128755343	1	139.938	a	b	a	b	b	b	b	b	b	a	a	a	a	a	b	a	a	a	a	a	a	a	a	b	a	b	h	a	b	a	a	b	a	-	b	b	a	b	a	a	b	a	a	a	a	b	a
CH01_128782721	1	140.474	a	b	a	b	b	b	b	b	b	a	a	a	a	a	b	a	a	a	a	a	a	a	a	b	a	b	a	a	b	a	a	b	a	a	b	b	a	b	a	a	b	a	a	a	a	b	a
CH01_128782628	1	140.474	a	b	a	b	b	b	b	b	b	a	a	a	a	a	b	a	a	a	a	a	a	a	a	b	a	b	a	a	b	a	a	b	a	a	b	b	a	b	a	a	b	a	a	a	a	b	a
CH01_128803651	1	141.008	a	b	a	b	b	b	b	b	b	a	a	a	a	a	a	a	a	a	a	a	a	a	a	b	a	b	a	a	b	a	a	b	a	a	b	b	a	b	a	a	b	a	a	a	a	b	a
CH01_128803592	1	141.008	a	b	a	b	b	b	b	b	b	a	a	a	a	a	a	a	a	a	a	a	a	a	a	b	a	b	a	a	b	a	a	b	a	a	b	b	a	b	a	a	b	a	a	a	a	b	a
CH01_128803589	1	141.008	a	b	a	b	b	b	b	b	b	a	a	a	a	a	a	a	a	a	a	a	a	a	a	b	a	b	a	a	b	a	a	b	a	a	b	b	a	b	a	a	b	a	a	a	a	b	a
CH01_128803617	1	141.008	a	b	a	b	b	b	b	b	b	a	a	a	a	a	a	a	a	a	a	a	a	a	a	b	a	b	a	a	b	a	a	b	a	a	b	b	a	b	a	a	b	a	a	a	a	b	a
CH01_128803679	1	141.606	a	b	a	b	b	b	b	b	b	a	a	a	a	a	a	a	a	a	a	a	a	a	a	b	a	b	a	a	b	a	a	b	a	a	b	b	a	b	a	a	b	a	b	a	a	b	a
CH01_128803684	1	141.606	a	b	a	b	b	b	b	b	b	a	a	a	a	a	a	a	a	a	a	a	a	a	a	b	a	b	a	a	b	a	a	b	a	a	b	b	a	b	a	a	b	a	b	a	a	b	a
CH01_128803683	1	141.606	a	b	a	b	b	b	b	b	b	a	a	a	a	a	a	a	a	a	a	a	a	a	a	b	a	b	a	a	b	a	a	b	a	a	b	b	a	b	a	a	b	a	b	a	a	b	a
CH01_128804043	1	142.5	a	b	a	b	b	b	b	b	b	a	a	a	a	a	a	a	a	a	a	a	a	a	a	b	a	b	a	a	b	a	a	b	a	a	b	b	a	h	a	a	-	a	b	a	a	h	a
CH01_128813933	1	142.513	a	b	a	b	b	b	b	b	b	a	a	a	a	a	-	a	a	a	a	a	a	a	a	b	a	b	a	a	b	a	a	b	a	a	b	b	a	h	a	a	a	a	b	a	a	h	a
CH01_129025328	1	145.262	a	b	a	b	b	b	b	b	b	a	a	a	a	a	h	a	a	a	a	a	a	a	a	b	a	b	h	a	b	a	a	b	a	a	b	b	a	a	a	a	a	a	b	b	a	a	a
CH01_129025162	1	145.262	a	b	a	b	b	b	b	b	b	a	a	a	a	a	h	a	a	a	a	a	a	a	a	b	a	b	h	a	b	a	a	b	a	a	b	b	a	a	a	a	a	a	b	b	a	a	a
CH01_129025286	1	145.262	a	b	a	b	b	b	b	b	b	a	a	a	a	a	h	a	a	a	a	a	a	a	a	b	a	b	h	a	b	a	a	b	a	a	b	b	a	a	a	a	a	a	b	b	a	a	a
CH01_129025161	1	145.262	a	b	a	b	b	b	b	b	b	a	a	a	a	a	h	a	a	a	a	a	a	a	a	b	a	b	h	a	b	a	a	b	a	a	b	b	a	a	a	a	a	a	b	b	a	a	a
CH01_129025103	1	145.262	a	b	a	b	b	b	b	b	b	a	a	a	a	a	h	a	a	a	a	a	a	a	a	b	a	b	h	a	b	a	a	b	a	a	b	b	a	a	a	a	a	a	b	b	a	a	a
CH01_129025189	1	145.262	a	b	a	b	b	b	b	b	b	a	a	a	a	a	h	a	a	a	a	a	a	a	a	b	a	b	h	a	b	a	a	b	a	a	b	b	a	a	a	a	a	a	b	b	a	a	a
CH01_129025367	1	145.262	a	b	a	b	b	b	b	b	b	a	a	a	a	a	h	a	a	a	a	a	a	a	a	b	a	b	h	a	b	a	a	b	a	a	b	b	a	a	a	a	a	a	b	b	a	a	a
CH01_129025337	1	145.262	a	b	a	b	b	b	b	b	b	a	a	a	a	a	h	a	a	a	a	a	a	a	a	b	a	b	h	a	b	a	a	b	a	a	b	b	a	a	a	a	a	a	b	b	a	a	a
CH01_129025373	1	145.262	a	b	a	b	b	b	b	b	b	a	a	a	a	a	b	a	a	a	a	a	a	a	a	b	a	b	h	a	b	a	a	b	a	a	b	b	a	a	h	a	a	a	b	b	a	a	a
CH01_129025388	1	145.262	a	b	a	b	b	b	b	b	b	a	a	a	a	a	b	a	a	a	a	a	a	a	a	b	a	b	h	a	b	a	a	b	a	a	b	b	a	a	h	a	a	a	b	b	a	a	a
CH01_129041716	1	145.262	a	b	a	b	b	b	b	b	b	a	a	a	a	a	b	a	a	a	a	a	a	a	a	b	a	b	h	a	b	a	a	h	a	a	b	b	a	a	h	a	a	a	b	b	a	a	a
CH01_129042041	1	145.262	a	b	a	b	b	b	b	b	b	a	a	a	a	a	b	a	a	a	a	a	a	a	a	b	a	b	h	a	b	a	a	h	a	a	b	b	a	a	h	a	a	a	b	b	a	a	a
CH01_129041765	1	145.262	a	b	a	b	b	b	b	b	b	a	a	a	a	a	b	a	a	a	a	a	a	a	a	b	a	b	h	a	b	a	a	h	a	a	b	b	a	a	h	a	a	a	b	b	a	a	a
CH01_129041690	1	145.262	a	b	a	b	b	b	b	b	b	a	a	a	a	a	b	a	a	a	a	a	a	a	a	b	a	b	h	a	b	a	a	h	a	a	b	b	a	a	h	a	a	a	b	b	a	a	a
CH01_129042139	1	145.262	a	b	a	b	b	b	b	b	b	a	a	a	a	a	b	a	a	a	a	a	a	a	a	b	a	b	h	a	b	a	a	h	a	a	b	b	a	a	h	a	a	a	b	b	a	a	a
CH01_130083942	1	151.318	a	b	a	b	b	b	b	b	b	a	a	a	a	a	b	a	a	h	a	a	a	a	a	b	a	b	h	a	b	a	a	-	a	a	b	b	a	a	-	b	a	a	b	b	a	b	a
CH01_130083995	1	151.318	a	b	a	b	b	b	b	b	b	a	a	a	a	a	b	a	a	h	a	a	a	a	a	b	a	b	h	a	b	a	a	-	a	a	b	b	a	a	-	b	a	a	b	b	a	b	a
CH01_130146594	1	154.452	a	b	a	b	b	b	b	b	b	a	a	a	a	a	b	a	a	-	a	a	a	a	a	b	a	a	h	a	b	a	a	a	a	a	b	b	a	a	b	b	a	a	b	a	a	b	a
CH01_130156338	1	154.452	a	b	a	b	b	b	b	b	b	a	a	a	a	a	b	a	a	-	a	a	a	a	a	b	a	a	h	a	b	a	a	a	a	a	b	b	a	a	b	b	-	a	b	a	a	b	a
CH01_130678148	1	154.452	a	b	a	b	b	b	b	b	b	a	a	a	a	a	b	a	a	-	a	a	a	a	a	b	a	a	h	a	b	a	a	a	a	a	b	b	a	a	b	b	-	a	b	a	a	b	a
CH01_130678117	1	154.452	a	b	a	b	b	b	b	b	b	a	a	a	a	a	b	a	a	-	a	a	a	a	a	b	a	a	h	a	b	a	a	a	a	a	b	b	a	a	b	b	-	a	b	a	a	b	a
CH01_131389664	1	154.452	a	b	a	b	b	b	b	b	b	a	a	a	a	a	b	a	a	b	a	a	a	a	a	b	a	a	h	a	b	a	a	a	a	a	b	b	a	a	b	b	-	a	b	a	a	b	a
CH01_131389663	1	154.452	a	b	a	b	b	b	b	b	b	a	a	a	a	a	b	a	a	b	a	a	a	a	a	b	a	a	h	a	b	a	a	a	a	a	b	b	a	a	b	b	-	a	b	a	a	b	a
CH01_132985125	1	159.163	a	a	a	b	b	b	b	b	b	a	a	a	a	a	b	a	a	b	a	a	a	a	a	b	a	a	h	a	a	a	-	a	a	a	b	b	a	a	b	b	-	a	b	a	a	b	a
CH01_133058727	1	159.163	a	a	a	b	b	b	b	b	b	a	a	a	a	a	b	a	a	b	a	a	a	a	a	b	a	a	h	a	a	a	h	a	a	a	b	b	a	a	b	b	h	a	b	a	a	b	a
CH01_133058625	1	159.163	a	a	a	b	b	b	b	b	b	a	a	a	a	a	b	a	a	b	a	a	a	a	a	b	a	a	h	a	a	a	h	a	a	a	b	b	a	a	b	b	h	a	b	a	a	b	a
CH01_133231953	1	159.163	a	a	a	b	b	b	b	b	b	a	a	a	a	a	-	a	a	b	a	a	a	a	a	b	a	a	h	a	a	a	-	a	a	a	b	b	a	a	b	b	h	a	b	a	a	b	a
CH01_133621214	1	161.638	a	a	a	b	b	b	b	b	b	a	a	a	a	a	a	a	a	b	b	a	a	a	a	b	a	a	h	a	a	a	b	a	a	a	b	b	a	a	b	b	h	a	b	a	a	b	a
CH01_133621158	1	161.638	a	a	a	b	b	b	b	b	b	a	a	a	a	a	a	a	a	b	b	a	a	a	a	b	a	a	h	a	a	a	b	a	a	a	b	b	a	a	b	b	h	a	b	a	a	b	a
CH01_133868201	1	162.537	a	a	h	b	b	b	b	b	b	a	a	a	a	a	a	a	a	b	b	a	a	a	a	b	a	a	h	a	a	a	b	a	a	a	-	b	a	a	b	b	h	a	b	a	-	b	a
CH01_133868233	1	162.537	a	a	h	b	b	b	b	b	b	a	a	a	a	a	a	a	a	b	b	a	a	a	a	b	a	a	h	a	a	a	b	a	a	a	-	b	a	a	b	b	h	a	b	a	-	b	a
CH01_133868360	1	162.537	a	a	h	b	b	b	b	b	b	a	a	a	a	a	a	a	a	b	b	a	a	a	a	b	a	a	h	a	a	a	b	a	a	a	-	b	a	a	b	b	h	a	b	a	-	b	a
CH01_133868213	1	162.537	a	a	h	b	b	b	b	b	b	a	a	a	a	a	a	a	a	b	b	a	a	a	a	b	a	a	h	a	a	a	b	a	a	a	-	b	a	a	b	b	h	a	b	a	-	b	a
CH01_135981875	1	177.426	a	a	b	b	b	b	b	b	b	a	a	a	a	a	a	a	a	b	b	b	b	a	a	b	b	b	h	a	a	a	b	a	a	a	a	b	a	b	b	b	h	a	b	a	b	b	a
CH01_135921169	1	177.426	a	a	b	b	b	b	b	b	b	a	a	a	a	a	a	a	a	b	b	b	-	a	a	b	b	b	h	a	a	a	b	a	a	a	a	b	a	-	b	b	h	a	b	a	b	b	a
CH01_136084799	1	177.426	a	a	b	b	b	b	b	b	b	a	a	a	a	a	a	a	a	b	b	b	b	a	a	b	b	b	h	a	a	a	b	a	a	a	a	h	a	b	b	b	h	a	b	a	b	b	a
CH01_136084787	1	177.426	a	a	b	b	b	b	b	b	b	a	a	a	a	a	a	a	a	b	b	b	b	a	a	b	b	b	h	a	a	a	b	a	a	a	a	h	a	b	b	b	h	a	b	a	b	b	a
CH01_136095582	1	177.734	a	a	b	b	b	b	b	b	b	a	a	a	a	a	a	a	a	b	b	b	b	a	a	b	b	b	h	a	a	a	b	a	a	a	a	a	a	b	b	b	h	a	b	a	b	b	a
CH01_136498522	1	179.323	a	-	b	b	b	b	b	b	b	a	a	a	a	a	a	a	a	b	b	b	b	a	a	b	b	b	b	a	a	a	b	a	a	a	a	a	a	b	b	b	h	a	b	a	b	b	a
CH01_136498529	1	179.323	a	b	b	b	b	b	b	b	b	a	a	a	a	a	a	a	a	b	b	b	b	a	a	b	b	b	b	a	a	a	b	h	a	a	a	a	a	b	b	b	h	a	b	a	b	b	a
CH01_136498812	1	179.323	a	b	b	b	b	b	b	b	b	a	a	a	a	a	a	a	a	b	b	b	b	a	a	b	b	b	b	a	a	a	b	h	a	a	a	a	a	b	b	b	h	a	b	a	b	b	a
CH01_136501472	1	179.323	a	b	b	b	b	b	b	b	b	a	a	a	a	a	a	a	a	b	b	b	b	a	a	b	b	b	b	a	a	a	b	h	a	a	a	a	a	h	b	b	h	a	b	a	b	-	a
CH01_136501438	1	179.323	a	b	b	b	b	b	b	b	b	a	a	a	a	a	a	a	a	b	b	b	b	a	a	b	b	b	b	a	a	a	b	h	a	a	a	a	a	h	b	b	h	a	b	a	b	-	a
CH01_136501553	1	179.323	a	b	b	b	b	b	b	b	b	a	a	a	a	a	a	a	a	b	b	b	b	a	a	b	b	b	b	a	a	a	b	h	a	a	a	a	a	h	b	b	h	a	b	a	b	-	a
CH01_136521260	1	180.086	a	b	b	b	b	b	b	h	b	a	a	a	a	a	a	a	a	b	b	b	b	a	a	b	b	b	b	a	a	a	b	h	a	a	a	a	a	h	b	b	h	a	b	a	b	h	a
CH01_136521595	1	180.086	a	b	b	b	b	b	b	h	b	a	a	a	a	a	a	a	a	b	b	b	b	a	a	b	b	b	b	a	a	a	b	h	a	a	a	a	a	h	b	b	h	a	b	a	b	h	a
CH01_136521573	1	180.086	a	b	b	b	b	b	b	h	b	a	a	a	a	a	a	a	a	b	b	b	b	a	a	b	b	b	b	a	a	a	b	h	a	a	a	a	a	h	b	b	h	a	b	a	b	h	a
CH02_77102339	2	0	b	b	b	a	b	b	b	a	a	a	a	a	b	a	a	a	b	a	a	b	a	a	b	a	b	b	a	a	a	b	-	a	a	b	a	a	a	b	b	a	a	a	b	a	b	b	b
CH02_77102430	2	0	b	b	b	a	b	b	b	a	a	a	a	a	b	a	a	a	b	a	a	b	a	a	b	a	b	b	a	a	a	b	-	a	a	b	a	a	a	b	b	a	a	a	b	a	b	b	b
CH02_77157371	2	1.274	b	b	b	a	b	b	b	a	a	a	a	b	b	a	a	a	b	a	a	b	a	a	b	a	b	b	h	a	a	b	b	a	a	b	a	a	a	b	b	a	-	a	b	a	b	b	b
CH02_77103918	2	1.274	b	b	b	a	b	b	b	a	a	a	a	b	b	a	a	a	b	a	a	b	a	a	b	a	b	b	h	a	a	b	-	a	a	b	a	a	a	b	b	a	-	a	b	a	b	b	b
CH02_77051830	2	1.274	b	b	b	a	b	b	b	a	a	a	a	b	b	a	a	a	b	a	a	b	a	a	b	a	b	b	h	a	a	b	-	a	a	b	a	a	a	b	b	a	h	a	b	a	b	b	b
CH12_10690697	2	1.274	b	b	b	a	b	b	b	a	a	a	a	b	b	a	a	a	b	a	a	b	a	a	b	a	b	b	b	a	a	b	h	a	a	b	a	a	a	b	b	a	h	a	b	-	b	b	b
CH02_75872195	2	3.14	b	b	b	a	b	b	b	a	a	a	a	b	b	a	a	a	b	a	a	b	a	a	b	a	b	b	b	a	a	b	a	a	a	b	a	a	a	b	b	a	h	a	b	b	a	b	b
CH02_75858181	2	3.14	b	b	b	a	b	b	b	a	a	a	a	b	b	a	a	a	b	a	a	b	a	a	b	a	b	b	b	a	a	b	a	a	a	b	a	a	a	b	b	a	h	a	b	b	a	b	b
CH02_75872587	2	3.14	b	b	b	a	b	b	b	a	a	a	a	b	b	a	a	a	b	a	a	b	a	a	b	a	b	b	h	a	a	b	a	a	a	b	a	a	a	b	b	a	h	a	b	b	a	b	b
CH00.12969_5796	2	3.14	b	b	b	a	b	b	b	a	a	a	a	b	b	a	a	a	b	a	a	b	a	a	b	a	b	b	h	a	a	b	a	a	a	b	-	a	a	b	b	a	h	a	b	b	a	b	b
CH02_74912636	2	6.189	b	b	a	a	b	b	b	a	a	a	a	b	b	-	b	a	b	a	a	b	a	a	b	a	b	b	h	a	a	b	a	a	a	b	b	a	a	b	b	a	-	a	b	b	-	b	b
CH02_74900680	2	6.189	b	b	a	a	b	b	b	a	a	a	a	b	b	b	b	a	b	a	a	b	a	a	b	a	b	b	h	a	a	b	a	a	a	b	b	a	a	b	b	a	-	a	b	b	-	b	b
CH02_74304774	2	8.18	b	b	a	a	b	b	b	a	a	a	a	b	b	b	b	a	b	a	a	b	a	a	b	a	b	b	b	a	a	b	a	a	-	b	b	a	a	b	b	b	h	a	b	b	b	b	b
CH02_74168130	2	8.18	b	b	a	a	b	b	b	a	a	a	a	b	b	b	b	a	b	a	a	b	a	a	b	a	b	b	b	a	a	b	a	a	a	b	b	a	a	b	b	b	h	a	b	b	b	b	b
CH02_74168099	2	8.18	b	b	a	a	b	b	b	a	a	a	a	b	b	b	b	a	b	a	a	b	a	a	b	a	b	b	b	a	a	b	a	a	a	b	b	a	a	b	b	b	h	a	b	b	b	b	b
CH02_74217026	2	8.18	b	b	a	a	b	b	b	a	a	a	a	b	b	b	b	h	b	a	a	b	a	a	b	a	b	b	b	a	a	b	a	a	a	b	b	a	a	b	b	b	h	a	b	b	b	b	b
CH02_74724306	2	8.18	b	b	a	a	b	b	b	a	a	a	a	b	b	b	b	h	b	a	a	b	a	a	b	a	b	b	b	a	a	b	a	a	a	b	b	a	a	b	b	b	a	a	b	b	b	b	b
CH02_74763895	2	8.18	b	b	a	a	b	b	b	a	a	a	a	b	b	b	b	-	b	a	a	b	a	a	b	a	b	b	b	a	a	b	a	a	a	b	b	a	a	b	b	b	-	a	b	b	b	b	b
CH02_74724028	2	8.18	b	b	a	a	b	b	b	a	a	a	a	b	b	b	b	h	b	a	a	b	a	a	b	a	b	b	b	a	a	b	a	a	a	b	b	a	a	b	b	b	h	a	b	b	b	b	b
CH02_73908850	2	8.785	b	b	a	a	b	b	b	a	a	a	a	b	b	b	b	h	b	a	a	b	a	a	b	a	b	b	h	a	a	b	a	a	a	b	b	a	a	b	b	b	-	a	b	b	-	b	b
CH02_74618007	2	9.036	b	b	a	a	b	b	b	a	a	a	a	b	b	b	b	h	b	a	a	b	a	a	b	a	b	b	h	a	a	b	a	a	a	b	b	b	a	b	b	b	a	a	b	b	b	b	b
CH02_74146817	2	9.036	b	b	a	a	b	b	b	a	a	a	a	b	b	b	b	h	b	a	a	b	a	a	b	a	b	b	h	a	a	b	a	a	a	b	b	-	a	b	b	b	a	a	b	b	b	b	b
CH02_74596837	2	9.354	b	b	a	a	b	b	b	a	a	a	a	h	b	b	b	h	b	a	a	b	a	a	b	a	b	b	h	a	a	b	b	a	a	b	b	-	a	b	b	b	a	a	b	b	b	b	b
CH02_74723709	2	9.354	b	b	a	a	b	b	b	a	a	a	a	h	b	b	b	h	b	a	a	b	a	a	b	a	b	b	b	a	h	b	b	a	a	b	b	-	a	b	b	b	a	a	b	b	b	b	b
CH02_13247029	2	13.744	b	b	a	a	b	b	b	a	a	a	a	h	b	h	b	h	b	a	a	b	a	a	b	a	b	b	a	a	b	b	b	a	a	b	b	h	a	b	b	b	a	a	b	b	b	b	b
CH02_13246957	2	13.744	b	b	a	a	b	b	b	a	a	a	a	h	b	h	b	h	b	a	a	b	a	a	b	a	b	b	a	a	b	b	b	a	a	b	b	h	a	b	b	b	a	a	b	b	b	b	b
CH02_13246753	2	13.744	b	b	a	a	b	b	b	a	a	a	a	h	b	h	b	h	b	a	a	b	a	a	b	a	b	b	a	a	b	b	b	a	a	b	b	h	a	b	b	b	a	a	b	b	b	b	b
CH02_48933894	2	14.082	b	b	a	a	b	b	b	a	a	a	a	b	b	h	b	a	b	a	a	b	a	a	b	a	b	b	h	a	b	b	a	a	a	b	b	a	a	b	b	b	a	a	b	b	b	b	b
CH02_48933971	2	14.082	b	b	a	a	b	b	b	a	a	a	a	b	b	h	b	a	b	a	a	b	a	a	b	a	b	b	h	a	b	b	a	a	a	b	b	a	a	b	b	b	a	a	b	b	b	b	b
CH02_2517692	2	15.138	b	b	a	a	b	b	b	a	a	a	a	h	b	a	b	a	b	a	a	b	a	a	a	a	b	b	h	-	b	b	a	a	-	b	b	b	a	b	a	b	h	a	b	b	b	b	b
CH02_7888640	2	15.494	b	b	a	a	b	b	b	a	a	a	a	b	b	-	b	a	b	a	a	b	a	a	a	a	b	-	h	b	b	b	a	a	-	b	b	a	a	b	a	b	h	a	b	h	b	b	b
CH02_7888815	2	16.101	b	b	a	a	b	b	b	a	a	a	a	b	b	b	b	a	b	a	a	b	a	a	b	a	b	h	h	-	b	b	a	a	-	b	b	a	a	b	a	b	h	a	b	h	b	b	b
CH02_7888616	2	16.101	b	b	a	a	b	b	b	a	a	a	a	b	b	b	b	a	b	a	a	b	a	a	b	a	b	h	h	h	b	b	a	a	-	b	b	a	a	b	a	b	h	a	b	h	b	b	b
CH02_7888645	2	16.101	b	b	a	a	b	b	b	a	a	a	a	b	b	b	b	a	b	a	a	b	a	a	b	a	b	h	h	-	b	b	a	a	-	b	b	a	a	b	a	b	h	a	b	h	b	b	b
CH02_7888737	2	16.101	b	b	a	a	b	b	b	a	a	a	a	b	b	b	b	a	b	a	a	b	a	a	b	a	b	h	h	-	b	b	a	a	-	b	b	a	a	b	a	b	h	a	b	h	b	b	b
CH02_10966625	2	16.861	b	b	a	a	b	b	b	a	a	a	a	b	b	b	b	a	b	a	a	b	a	a	b	a	b	b	h	a	b	b	a	a	-	b	b	a	-	b	b	b	-	a	b	h	b	b	b
CH02_64160459	2	16.861	b	b	a	a	b	b	b	a	a	a	a	-	b	b	b	a	b	a	a	b	a	a	b	a	b	b	h	a	b	b	a	a	-	b	b	h	h	b	b	b	-	a	b	h	b	b	b
CH02_15925711	2	16.861	b	b	a	a	b	b	b	a	a	a	a	h	b	b	b	a	b	a	a	b	a	a	b	a	b	b	h	a	b	b	a	a	a	b	b	-	b	b	b	b	-	a	b	b	b	b	b
CH02_15925654	2	16.861	b	b	a	a	b	b	b	a	a	a	a	h	b	b	b	a	b	a	a	b	a	a	b	a	b	b	h	a	b	b	a	a	a	b	b	-	b	b	b	b	-	a	b	b	b	b	b
CH02_15925663	2	16.861	b	b	a	a	b	b	b	a	a	a	a	h	b	b	b	a	b	a	a	b	a	a	b	a	b	b	h	a	b	b	a	a	a	b	b	-	b	b	b	b	-	a	b	b	b	b	b
CH02_7579063	2	16.861	b	b	a	a	b	b	b	a	a	a	a	b	b	b	b	a	b	a	a	b	a	a	b	a	b	b	h	a	b	b	a	-	a	b	b	a	h	b	b	b	h	a	b	b	b	b	b
CH02_7578842	2	16.861	b	b	a	a	b	b	b	a	a	a	a	-	b	b	b	a	b	a	a	b	a	a	b	a	b	b	h	a	b	b	a	-	a	b	b	a	h	b	b	b	h	a	b	b	b	b	b
CH02_42885227	2	17.595	b	b	a	a	b	b	b	a	a	a	a	b	b	b	b	a	b	b	a	b	a	a	b	a	b	b	h	a	b	b	a	a	a	b	b	h	a	b	-	b	h	a	b	b	b	b	b
CH02_42885328	2	17.595	b	b	a	a	b	b	b	a	a	a	a	b	b	b	b	a	b	b	a	b	a	a	b	a	b	b	h	a	b	b	a	a	a	b	b	h	a	b	-	b	h	a	b	b	b	b	b
CH02_13256459	2	18.62	b	b	a	a	b	b	b	a	a	a	a	b	b	b	b	b	b	a	a	b	a	a	b	a	b	b	h	a	b	b	-	a	a	b	b	b	a	b	b	b	h	a	b	b	b	b	b
CH02_13256561	2	18.62	b	b	a	a	b	b	b	a	a	a	a	b	b	b	b	b	b	a	a	b	a	a	b	a	b	b	h	a	b	b	-	a	a	b	b	b	a	b	b	b	h	a	b	b	b	b	b
CH02_13247015	2	18.62	b	b	a	a	b	b	b	a	a	a	a	b	b	b	b	h	b	a	a	b	a	a	b	a	b	b	a	a	b	b	b	a	a	b	b	h	a	b	b	b	-	a	b	b	b	b	b
CH02_13256527	2	18.62	b	b	a	a	b	b	b	a	a	a	a	b	b	b	b	b	b	a	a	b	a	a	b	a	b	b	h	a	b	b	-	a	a	b	b	b	a	b	b	b	h	a	b	b	b	b	b
CH02_6085376	2	19.48	b	b	a	a	b	b	b	a	a	a	a	b	b	b	b	-	b	a	a	b	a	a	b	a	b	b	h	a	b	b	a	a	a	h	b	a	a	b	b	b	-	a	b	b	b	b	b
CH02_13795881	2	19.48	b	b	a	a	b	b	b	a	a	a	a	b	h	b	b	a	b	a	a	b	a	a	b	a	b	b	h	a	b	b	a	a	a	-	b	a	a	b	b	b	a	a	b	b	b	b	b
CH02_13796167	2	19.48	b	b	a	a	b	b	b	a	a	a	a	b	h	b	b	a	b	a	a	b	a	a	b	a	b	b	h	a	b	b	a	a	a	-	b	a	a	b	b	b	a	a	b	b	b	b	b
CH02_11438653	2	19.48	b	b	a	a	b	b	b	h	a	a	a	b	b	b	b	a	b	a	a	b	a	a	b	h	b	b	h	a	b	b	a	-	a	b	b	a	a	b	b	b	h	a	b	b	b	h	b
CH02_11438638	2	19.48	b	b	a	a	b	b	b	h	a	a	a	b	b	b	b	a	b	a	a	b	a	a	b	h	b	b	h	a	b	b	a	-	a	b	b	a	a	b	b	b	h	a	b	b	b	h	b
CH02_11438629	2	19.48	b	b	a	a	b	b	b	h	a	a	a	b	b	b	b	a	b	a	a	b	a	a	b	h	b	b	h	a	b	b	a	-	a	b	b	a	a	b	b	b	h	a	b	b	b	h	b
CH02_11438691	2	19.48	b	b	a	a	b	b	b	h	a	a	a	b	b	b	b	a	b	a	a	b	a	a	b	h	b	b	h	a	b	b	a	-	a	b	b	a	a	b	b	b	h	a	b	b	b	h	b
CH02_11438708	2	19.48	b	b	a	a	b	b	b	h	a	a	a	b	b	b	b	a	b	a	a	b	a	a	b	h	b	b	h	a	b	b	a	-	a	b	b	a	a	b	b	b	h	a	b	b	b	h	b
CH02_11438779	2	19.48	b	b	a	a	b	b	b	h	a	a	a	b	b	b	b	a	b	a	a	b	a	a	b	h	b	b	h	a	b	b	a	-	a	b	b	a	a	b	b	b	h	a	b	b	b	h	b
CH02_61023874	2	19.48	b	b	a	a	b	b	b	a	a	a	a	b	b	b	b	a	b	a	a	b	a	a	b	h	b	b	h	a	b	b	a	a	a	b	b	a	a	b	b	b	h	a	b	b	b	h	b
CH02_61024000	2	19.48	b	b	a	a	b	b	b	a	a	a	a	b	b	b	b	a	b	a	a	b	a	a	b	h	b	b	h	a	b	b	a	a	a	b	b	a	a	b	b	b	h	a	b	b	b	h	b
CH02_9243426	2	19.48	b	b	a	a	b	b	b	a	a	a	a	b	b	b	b	a	b	a	a	b	a	a	b	a	b	b	h	a	b	b	a	a	a	b	b	a	a	b	b	b	h	a	b	b	b	b	b
CH02_9243392	2	19.48	b	b	a	a	b	b	b	a	a	a	a	b	b	b	b	a	b	a	a	b	a	a	b	a	b	b	h	a	b	b	a	a	a	b	b	a	a	b	b	b	h	a	b	b	b	b	b
CH02_34880603	2	19.48	b	b	a	a	b	b	b	a	a	a	a	b	b	b	b	a	b	-	a	b	a	a	b	a	b	b	h	a	b	b	a	a	a	b	b	-	a	b	-	b	h	a	b	b	b	b	b
CH02_45583562	2	19.48	b	b	a	a	b	b	b	a	a	a	a	b	b	b	b	a	b	a	a	b	a	a	b	a	b	b	h	a	b	b	a	-	a	b	b	a	a	b	b	b	-	a	b	b	b	b	b
CH02_8304792	2	19.48	b	b	a	a	b	b	b	a	a	a	a	b	b	b	b	a	b	a	a	b	a	a	b	a	b	b	h	a	b	b	a	a	h	b	h	a	a	b	b	b	-	a	b	b	b	b	h
CH02_61209391	2	19.48	b	b	a	a	b	b	b	a	a	a	a	b	b	b	b	a	b	a	a	b	a	a	b	a	b	b	h	a	b	b	a	a	h	b	h	a	a	b	b	b	h	a	b	b	b	b	h
CH02_44882700	2	19.48	b	b	a	a	b	b	b	a	a	a	a	b	b	b	b	a	b	a	a	b	a	a	b	a	b	b	h	a	b	b	a	a	-	b	-	-	a	b	b	b	-	a	b	b	b	b	b
CH02_13020500	2	20.729	b	b	a	a	b	b	b	a	a	a	a	h	b	a	b	a	b	a	a	b	a	a	a	a	b	b	h	a	b	b	a	a	-	b	b	b	a	b	a	b	h	a	b	b	b	b	b
CH02_37688030	2	20.729	b	b	a	a	b	b	b	a	a	a	a	b	b	a	b	a	b	a	a	b	a	a	a	a	b	b	h	a	b	b	a	a	-	b	b	b	a	b	a	b	h	a	b	b	b	b	b
CH02_2517647	2	20.729	b	b	a	a	b	b	b	a	a	a	a	h	b	a	b	a	b	a	a	b	a	a	a	a	b	b	h	a	b	b	a	a	-	b	b	b	a	b	a	b	h	a	b	b	b	b	b
CH02_2517641	2	20.729	b	b	a	a	b	b	b	a	a	a	a	h	b	a	b	a	b	a	a	b	a	a	a	a	b	b	h	a	b	b	a	a	-	b	b	b	a	b	a	b	-	a	b	b	b	b	b
CH02_17686058	2	22.299	b	b	a	a	b	b	b	a	a	a	a	b	b	b	b	a	b	a	a	b	a	a	b	a	b	b	h	a	b	b	-	-	a	b	b	a	a	b	b	b	h	a	b	b	b	b	b
CH02_45585150	2	22.299	b	b	a	a	b	b	b	a	a	a	a	b	b	b	b	a	b	-	a	b	a	a	b	a	b	b	h	a	b	b	b	h	-	b	b	a	a	b	-	b	h	a	b	b	b	b	b
CH02_45585266	2	22.299	b	b	a	a	b	b	b	a	a	a	a	h	b	b	b	a	b	-	a	b	a	a	b	a	b	b	h	a	b	b	b	h	-	b	b	a	a	b	b	b	h	a	b	b	b	b	b
CH02_45585317	2	22.299	b	b	a	a	b	b	b	a	a	a	a	h	b	b	b	a	b	-	a	b	a	a	b	a	b	b	h	a	b	b	b	h	-	b	b	a	a	b	b	b	h	a	b	b	b	b	b
CH00.09754_18101	2	22.299	b	b	a	a	b	b	b	a	a	a	a	b	b	b	b	a	b	a	a	b	a	a	b	a	b	b	h	a	b	b	b	h	a	b	b	a	a	b	b	b	h	a	b	b	b	b	b
CH02_47732816	2	22.299	b	b	a	a	b	b	b	a	a	a	a	b	b	b	b	a	b	a	a	b	a	a	b	a	b	b	h	a	b	b	b	h	h	b	b	a	a	b	b	b	h	a	b	b	b	b	b
CH02_23578994	2	22.605	b	b	a	a	b	b	b	a	a	a	a	b	b	b	b	a	b	h	a	b	a	a	b	a	b	b	h	a	b	b	a	h	-	b	b	-	a	b	b	b	-	a	b	b	b	b	b
CH02_15645925	2	22.605	b	b	a	a	b	b	b	a	a	a	a	b	b	b	b	a	b	h	a	b	a	a	b	a	b	b	h	a	b	b	h	a	-	b	b	h	a	b	b	b	-	a	b	b	b	b	b
CH02_15645708	2	22.605	b	b	a	a	b	b	b	a	a	a	a	b	b	-	b	a	b	h	a	b	a	a	b	a	b	b	h	a	b	b	h	a	-	b	b	h	a	b	b	b	-	a	b	b	b	b	b
CH02_44077640	2	22.605	b	b	a	a	b	b	b	a	a	a	a	b	b	h	b	a	b	a	a	b	a	a	b	a	b	b	h	a	b	b	-	a	-	b	b	-	a	b	b	b	-	a	b	b	b	b	b
CH02_44077620	2	22.605	b	b	a	a	b	b	b	a	a	a	a	b	b	h	b	a	b	a	a	b	a	a	b	a	b	b	h	a	b	b	-	a	-	b	b	-	a	b	b	b	-	a	b	b	b	b	b
CH02_61304241	2	22.605	b	b	a	a	b	b	b	a	a	a	a	b	b	b	b	a	b	a	a	b	a	a	b	a	b	b	h	a	b	b	a	a	a	b	b	a	a	b	b	b	h	a	h	b	b	b	b
CH02_61303971	2	22.605	b	b	a	a	b	b	b	a	a	a	a	b	b	b	b	a	b	a	a	b	a	a	b	a	b	b	h	a	b	b	a	a	a	b	b	a	a	b	b	b	h	a	h	b	b	b	b
CH02_165406	2	22.605	b	b	a	a	b	b	b	a	a	a	a	b	b	b	b	a	b	a	h	h	h	h	b	h	b	b	h	a	b	b	a	a	a	b	b	a	a	b	b	b	h	a	b	b	b	b	b
CH02_165591	2	22.605	b	b	a	a	b	b	b	a	a	a	a	b	-	b	b	a	b	a	h	h	h	h	b	h	b	b	h	a	b	b	a	a	a	b	b	a	a	b	b	b	h	a	b	b	b	b	b
CH02_34055300	2	23.052	b	b	a	a	b	b	b	a	a	a	a	-	h	b	b	a	b	a	-	b	a	a	b	a	b	b	h	a	b	b	a	-	a	b	b	a	a	b	b	b	h	a	b	b	b	b	b
CH02_34055394	2	23.052	b	b	a	a	b	b	b	a	a	a	a	-	h	b	b	a	b	a	-	b	a	a	b	a	b	b	h	a	b	b	a	b	a	b	b	a	a	b	b	b	h	a	b	b	b	b	b
CH02_34055483	2	23.052	b	b	a	a	b	b	b	a	a	a	a	-	h	b	b	a	b	a	a	b	a	a	b	a	b	b	h	a	b	b	a	b	a	b	b	a	a	b	b	b	h	a	b	b	b	b	b
CH02_27596011	2	23.585	b	b	a	a	b	b	b	a	a	a	a	a	-	b	b	a	b	a	a	b	a	a	b	a	b	b	h	a	b	b	a	-	a	b	b	a	a	b	b	b	h	a	b	a	b	b	b
CH02_27596207	2	23.585	b	b	a	a	b	b	b	a	a	a	a	a	b	b	b	a	b	a	a	b	a	a	b	a	b	b	h	a	b	b	a	-	a	b	b	a	a	b	b	b	h	a	b	a	b	b	b
CH02_8268471	2	24.196	b	b	a	a	b	b	b	a	a	a	a	b	b	b	b	a	b	a	a	b	a	a	b	a	b	b	h	a	b	b	-	h	-	b	b	a	a	b	b	b	-	a	b	h	b	b	b
CH02_44745489	2	24.808	b	b	a	a	b	b	b	a	a	a	a	b	b	b	b	h	b	a	a	b	a	a	b	a	b	b	h	a	b	b	b	h	a	b	b	a	a	b	b	b	-	a	b	h	b	b	b
CH02_44745321	2	24.808	b	b	a	a	b	b	b	a	a	a	a	b	b	b	b	-	b	a	a	b	a	a	b	a	b	b	h	a	b	b	b	h	a	b	b	a	a	b	b	b	-	a	b	h	b	b	b
CH02_44745505	2	24.808	b	b	a	a	b	b	b	a	a	a	a	b	b	b	b	a	b	a	a	b	a	a	b	a	b	b	h	a	b	b	b	h	-	b	b	a	a	b	b	b	-	a	b	h	b	b	b
CH02_44745353	2	24.808	b	b	a	a	b	b	b	a	a	a	a	b	b	b	b	a	b	-	a	b	a	a	b	a	b	b	h	a	b	b	b	-	a	b	b	h	a	b	b	b	-	a	-	h	b	b	b
CH02_44745565	2	24.808	b	b	a	a	b	b	b	a	a	a	a	b	b	b	b	a	b	-	a	b	a	a	b	a	b	b	h	a	b	b	b	-	a	b	b	h	a	b	b	b	-	a	-	h	b	b	b
CH02_8273415	2	25.871	b	b	a	a	b	b	b	a	a	a	a	b	b	b	b	a	b	b	a	b	a	a	b	a	b	b	h	a	b	b	b	a	a	b	b	-	a	b	b	b	a	a	-	b	b	b	b
CH02_8273460	2	25.871	b	b	a	a	b	b	b	a	a	a	a	b	b	b	b	a	b	b	a	b	a	a	b	a	b	b	h	a	b	b	b	a	a	b	b	-	a	b	b	b	a	a	-	b	b	b	b
CH02_25761340	2	26.673	b	b	a	a	b	b	b	a	a	a	a	b	b	b	b	a	b	a	a	b	a	a	b	a	b	b	h	a	b	b	-	a	a	b	b	a	a	b	b	b	-	a	b	b	b	b	b
CH02_25761469	2	26.673	b	b	a	a	b	b	b	a	a	a	a	b	b	b	b	a	b	a	a	b	a	a	b	a	b	b	h	a	b	b	-	a	a	-	b	a	a	b	b	b	-	a	b	b	b	b	b
CH02_52619806	2	30.383	b	b	a	a	b	b	b	a	a	a	a	b	b	b	b	a	b	a	a	b	a	a	b	a	b	b	h	a	b	b	h	a	a	b	b	a	a	b	b	b	-	a	b	b	b	b	b
CH02_52619741	2	30.383	b	b	a	a	b	b	b	a	a	a	a	b	b	b	b	a	b	a	a	b	a	a	b	a	b	b	h	a	b	b	h	a	a	b	b	a	a	b	b	b	-	a	b	b	b	b	b
CH02_61023999	2	35.118	b	b	a	a	b	b	b	a	a	a	a	b	b	b	b	a	b	a	a	b	a	a	b	a	b	b	h	a	b	b	h	a	a	-	b	a	h	b	b	b	-	a	-	b	b	b	b
CH02_61024001	2	35.118	b	b	a	a	b	b	b	a	a	a	a	b	b	b	b	a	b	a	a	b	a	a	b	a	b	b	h	a	b	b	h	a	a	-	b	a	b	b	b	b	-	a	-	b	b	b	b
CH02_61023789	2	35.118	b	b	a	a	b	b	b	a	a	a	a	b	b	b	b	a	b	a	a	b	a	a	b	a	b	b	h	a	b	b	h	a	a	-	b	a	-	b	b	b	-	a	-	b	b	b	b
CH02_63996420	2	35.457	b	b	a	a	b	b	b	a	a	a	a	b	b	b	b	a	b	h	a	b	a	a	b	a	b	b	b	a	b	b	h	-	a	-	b	a	a	b	b	b	-	a	h	b	b	b	b
CH02_63996393	2	35.457	b	b	a	a	b	b	b	a	a	a	a	b	b	b	b	a	b	a	a	b	a	a	b	a	b	b	b	a	b	b	h	-	a	-	b	a	a	b	b	b	-	a	h	b	b	b	b
CH02_34771497	2	35.457	b	b	a	a	b	b	b	a	a	h	a	b	b	b	b	a	b	a	a	b	a	a	b	a	b	b	h	a	b	b	a	h	a	b	b	a	a	b	b	b	-	a	-	b	b	b	b
CH02_34771524	2	35.457	b	b	a	a	b	b	b	a	a	h	a	b	b	b	b	a	b	a	a	b	a	a	b	a	b	b	h	a	b	b	a	h	a	b	b	a	a	b	b	b	-	a	b	b	b	b	b
CH02_34771405	2	35.457	b	b	a	a	b	b	b	a	a	h	a	b	b	b	b	a	b	a	a	b	a	a	b	a	b	b	h	a	b	b	a	h	a	b	b	a	a	b	b	b	-	a	-	b	b	b	b
CH02_34771507	2	35.457	b	b	a	a	b	b	b	a	a	h	a	b	b	b	b	a	b	a	a	b	a	a	b	a	b	b	h	a	b	b	a	h	a	b	b	a	a	b	b	b	-	a	-	b	b	b	b
CH02_13061277	2	35.457	b	b	a	a	b	b	b	a	a	a	a	b	b	b	b	a	b	a	a	b	a	a	b	a	b	b	h	a	b	b	a	a	a	b	b	a	a	h	b	b	-	a	b	b	b	b	b
CH02_24226931	2	35.457	b	b	a	a	b	b	b	a	a	a	a	b	b	b	b	a	b	a	a	b	a	a	b	a	b	b	b	a	b	b	a	-	a	b	b	a	a	-	b	b	h	a	b	b	b	b	b
CH02_51703493	2	35.457	b	b	a	a	b	b	b	a	a	a	a	b	b	b	b	a	b	a	a	b	a	a	b	a	b	b	b	a	b	b	a	a	h	b	b	a	a	b	b	b	-	a	-	b	b	b	b
CH02_51703478	2	35.457	b	b	a	a	b	b	b	a	a	a	a	b	b	b	b	a	b	a	a	b	a	a	b	a	b	b	b	a	b	b	a	a	h	b	b	a	a	b	b	b	-	a	-	b	b	b	b
CH02_12131315	2	35.457	b	b	a	a	b	b	b	a	a	a	a	b	b	b	b	a	b	a	a	b	a	a	b	a	b	b	h	a	b	b	-	a	-	b	b	a	a	b	b	b	h	a	b	b	b	b	b
CH02_38811334	2	35.457	b	b	a	a	b	b	b	a	a	a	a	b	b	b	b	a	b	a	a	b	a	a	b	a	b	b	h	a	b	b	h	a	-	b	b	a	a	b	b	b	h	a	b	b	b	b	b
CH02_13320764	2	35.873	b	b	a	a	b	b	b	a	a	a	a	b	b	b	b	a	b	a	a	b	a	a	b	a	b	b	b	a	b	b	h	a	a	b	b	a	a	b	b	b	h	a	b	b	b	b	b
CH02_13320736	2	35.873	b	b	a	a	b	b	b	a	a	a	a	b	b	b	b	a	b	a	a	b	a	a	b	a	b	b	h	a	b	b	h	a	a	b	b	a	a	b	b	b	h	a	b	b	b	b	b
CH02_3360717	2	36.551	b	b	a	a	b	b	b	a	a	a	a	b	b	b	b	a	b	h	a	b	a	a	b	h	b	b	h	a	b	b	h	-	a	b	b	a	-	b	b	b	h	a	b	b	b	b	b
CH02_51291525	2	36.551	b	b	a	a	b	b	b	a	a	a	a	b	b	b	b	a	b	h	a	b	a	a	b	a	b	b	h	a	b	b	b	h	a	b	b	a	h	b	b	b	h	a	b	b	b	b	b
CH02_57082183	2	36.968	b	b	a	a	b	b	b	a	a	a	a	b	b	b	b	a	b	b	a	b	a	a	b	a	b	b	h	a	b	b	b	h	-	b	b	a	-	b	b	b	a	a	-	b	b	b	b
CH02_57082280	2	36.968	b	b	a	a	b	b	b	a	a	a	a	b	b	b	b	a	b	b	a	b	a	a	b	a	b	b	h	a	b	b	b	h	-	b	b	a	-	b	b	b	h	a	-	b	b	b	b
CH02_51291519	2	37.268	b	b	a	a	b	b	b	a	a	a	a	b	b	b	b	a	b	h	a	b	a	a	b	a	b	b	h	a	b	b	b	h	a	b	b	a	h	b	b	b	h	a	b	b	b	b	b
CH02_51291494	2	37.268	b	b	a	a	b	b	b	a	a	a	a	b	b	b	b	a	b	h	a	b	a	a	b	a	b	b	h	a	b	b	b	h	a	b	b	a	h	b	b	b	h	a	b	b	b	b	b
CH02_59684255	2	38.181	b	b	a	a	b	b	b	a	a	a	a	b	b	b	b	a	b	h	a	b	a	a	b	a	b	b	h	a	b	b	b	a	b	b	b	b	a	b	b	b	h	-	h	b	b	b	b
CH02_59684161	2	38.181	b	b	a	a	b	b	b	a	a	a	a	b	b	b	b	a	b	h	a	b	a	a	b	a	b	b	h	a	b	b	b	a	b	b	b	b	a	b	b	b	-	-	h	b	b	b	b
CH02_30507986	2	38.181	b	b	a	a	b	b	b	a	a	a	a	b	b	b	b	a	b	h	a	b	a	a	b	h	b	b	b	a	b	b	-	a	-	b	b	b	a	b	b	b	h	h	-	b	b	b	b
CH02_30507947	2	38.181	b	b	a	a	b	b	b	a	a	a	a	b	b	b	b	a	b	h	a	b	a	a	b	h	b	b	b	a	b	b	-	a	-	b	b	b	a	b	b	b	h	h	-	b	b	b	b
CH02_20340087	2	38.55	b	b	a	a	b	b	b	a	a	a	a	b	b	b	b	a	b	b	a	b	a	a	b	a	b	b	h	a	b	b	b	a	h	b	b	b	a	b	b	b	-	a	h	b	b	b	b
CH02_12608971	2	39.294	b	b	a	a	b	b	b	a	a	a	a	b	b	b	b	a	b	a	a	b	a	a	b	a	b	b	b	-	b	b	b	a	-	b	b	a	a	b	b	b	h	a	b	b	b	b	b
CH02_58761674	2	39.558	b	b	a	a	b	b	b	a	a	a	a	b	b	b	b	a	b	a	a	a	a	a	b	a	b	b	b	a	b	b	-	a	-	b	b	a	a	b	b	b	-	a	b	b	b	b	b
CH02_58761592	2	39.558	b	b	a	a	b	b	b	a	a	a	a	b	b	b	b	a	b	a	a	h	a	a	b	a	b	b	b	a	b	b	-	a	-	b	b	a	a	b	b	b	-	a	b	b	b	b	b
CH02_65204184	2	39.822	b	b	a	a	b	b	b	a	a	a	a	b	b	b	b	a	b	a	a	h	a	a	b	a	b	b	h	a	b	b	h	a	-	b	b	-	a	b	b	b	-	a	b	b	b	b	b
CH02_65204034	2	39.822	b	b	a	a	b	b	b	a	a	a	a	b	b	b	b	a	b	a	a	h	a	a	b	a	b	b	h	a	b	b	h	a	-	b	b	-	a	b	b	b	-	a	b	b	b	b	b
CH02_48383380	2	39.822	b	b	a	a	b	b	b	a	a	a	a	b	b	b	b	a	b	a	a	b	a	a	b	a	b	b	h	a	b	b	a	a	a	-	b	a	a	b	b	b	a	a	b	b	b	b	b
CH02_28645686	2	39.822	b	b	a	a	b	b	b	a	a	a	a	b	b	b	b	a	b	a	a	b	a	a	b	a	b	b	b	a	b	b	a	a	a	-	b	a	a	b	b	b	a	a	b	b	b	b	b
CH02_49469980	2	40.122	b	b	a	a	b	b	b	a	a	a	a	b	b	b	b	a	b	a	a	b	a	a	b	a	b	b	b	a	b	b	-	a	-	b	b	a	a	b	b	b	a	a	b	b	b	b	b
CH02_49470019	2	40.122	b	b	a	a	b	b	b	a	a	a	a	b	b	b	b	a	b	a	a	b	a	a	b	a	b	b	b	a	b	b	-	a	b	b	b	a	a	b	b	b	a	a	b	b	b	b	b
CH02_70226493	2	40.122	b	b	a	a	b	b	b	a	a	a	a	b	b	b	b	a	b	a	a	b	a	a	b	a	b	b	b	a	b	b	-	a	b	b	b	a	a	b	b	b	-	a	b	b	b	b	b
CH02_17278182	2	40.122	b	b	a	a	b	b	b	a	a	a	a	b	b	b	b	a	b	a	a	b	a	a	b	a	b	b	h	a	b	b	-	a	-	b	b	a	a	b	b	b	-	a	b	b	b	b	b
CH02_35117072	2	40.726	b	b	a	a	b	b	b	a	a	a	a	b	b	b	b	a	b	h	a	b	a	a	b	a	b	b	b	a	b	b	a	a	a	b	b	a	a	b	b	b	-	a	b	b	b	b	b
CH02_7263960	2	40.726	b	b	a	a	b	b	b	a	a	a	a	b	b	b	b	a	b	h	a	b	a	a	b	a	b	b	b	a	b	b	-	a	a	b	b	a	a	b	b	b	-	a	b	b	b	b	b
CH02_1871351	2	40.726	b	b	a	a	b	b	b	a	a	a	a	b	b	b	b	a	b	-	a	b	a	a	b	a	b	b	b	a	b	b	h	a	a	b	b	a	a	b	b	b	b	a	b	b	b	b	b
CH02_61809102	2	40.726	b	b	a	a	b	b	b	a	a	a	a	b	b	b	b	a	b	a	a	b	a	a	b	a	b	b	b	a	b	b	a	h	a	b	b	a	a	b	b	b	b	a	b	b	b	b	b
CH02_61809018	2	40.726	b	b	a	a	b	b	b	a	a	a	a	b	b	b	b	a	b	a	a	b	a	a	b	a	b	b	b	-	b	b	a	h	a	b	b	a	a	b	b	b	b	a	b	b	b	b	b
CH02_61809350	2	40.726	b	b	a	a	b	b	b	a	a	a	a	b	b	b	b	a	b	a	a	b	a	a	b	a	b	b	b	a	b	b	a	h	a	b	b	a	a	b	b	b	b	a	b	b	b	b	b
CH02_61808986	2	40.726	b	b	a	a	b	b	b	a	a	a	a	b	-	b	b	h	b	a	a	b	a	a	b	a	b	b	b	a	b	b	-	h	a	b	b	a	a	b	b	b	b	a	b	b	b	b	b
CH02_61809048	2	40.726	b	b	a	a	b	b	b	a	a	a	a	-	-	b	b	h	b	a	a	b	a	a	b	a	b	b	b	a	b	b	-	h	a	b	b	a	a	b	b	b	b	a	b	b	b	b	b
CH02_49393976	2	41.639	b	b	a	a	b	b	b	a	a	a	a	h	-	b	b	b	b	a	a	b	a	a	b	a	b	b	b	a	b	b	b	b	-	b	b	a	a	b	b	b	b	a	b	b	b	b	b
CH02_49393921	2	41.639	b	b	a	a	b	b	b	a	a	a	a	h	b	b	b	b	b	a	a	b	a	a	b	a	b	b	b	a	b	b	b	b	-	b	b	a	a	b	b	b	b	a	b	b	b	b	b
CH02_1871338	2	42.404	b	b	a	a	b	b	b	a	a	a	a	b	b	b	b	-	b	h	a	b	a	a	b	a	b	b	b	a	b	b	h	a	-	b	b	a	a	b	b	b	b	a	b	b	b	b	b
CH02_1871328	2	42.404	b	b	a	a	b	b	b	a	a	a	a	b	b	b	b	-	b	h	a	b	a	a	b	a	b	b	b	a	b	b	h	a	a	b	b	a	a	b	b	b	b	a	b	b	b	b	b
CH02_18230011	2	42.643	b	b	a	a	b	b	b	a	a	a	a	b	b	b	b	a	b	h	a	b	a	a	b	a	b	b	h	a	b	b	a	a	a	b	b	-	a	b	b	b	b	a	b	b	b	b	b
CH02_67407505	2	43.151	b	b	a	a	b	b	b	a	a	a	a	b	b	b	b	a	b	h	a	b	a	a	b	h	b	b	h	a	b	b	-	a	a	b	b	-	a	b	a	b	b	a	b	b	b	b	b
CH02_67407332	2	43.151	b	b	a	a	b	b	b	a	a	a	a	b	b	b	b	a	b	h	a	b	a	a	b	h	b	b	h	a	b	b	-	a	-	b	b	b	a	b	a	h	b	a	b	b	b	b	b
CH02_67407548	2	43.151	b	b	a	a	b	b	b	a	a	a	a	b	b	b	b	a	b	h	a	b	a	a	b	h	b	b	h	a	b	b	-	a	-	b	b	b	a	b	a	h	b	a	b	b	b	b	b
CH02_13231237	2	43.695	b	b	a	a	b	b	b	a	a	a	a	b	b	b	b	a	b	a	a	b	a	a	b	a	b	b	h	a	b	b	a	-	-	b	b	-	a	b	b	b	b	a	b	b	b	b	b
CH02_13231263	2	44.716	b	b	a	a	b	b	b	a	a	a	a	b	b	b	b	a	b	b	a	b	a	a	b	h	b	b	h	a	b	b	h	a	a	b	b	-	b	b	b	b	b	a	-	b	b	b	b
CH02_13231394	2	44.716	b	b	a	a	b	b	b	a	a	a	a	b	b	b	b	a	b	b	a	b	a	a	b	h	b	b	h	a	b	b	h	a	a	b	b	-	b	b	b	b	b	a	-	b	b	b	b
CH02_13231169	2	44.716	b	b	a	a	b	b	b	a	a	a	a	b	b	b	b	a	b	b	a	b	a	a	b	h	b	b	h	a	b	b	h	a	a	b	b	-	b	b	b	b	b	a	-	b	b	b	b
CH02_13231368	2	44.716	b	b	a	a	b	b	b	a	a	a	a	b	b	b	b	a	b	b	a	b	a	a	b	h	b	b	h	a	b	b	h	a	a	b	b	-	b	b	b	b	b	a	-	b	b	b	b
CH02_13231329	2	45.316	b	b	a	a	b	b	b	a	a	a	a	b	b	b	b	a	b	b	a	b	a	a	b	h	b	b	h	a	b	b	h	a	-	b	b	b	a	b	-	-	b	a	-	b	b	b	b
CH02_70028752	2	45.928	b	b	a	a	b	b	b	a	h	a	a	b	b	b	b	h	b	b	a	b	h	a	b	a	b	b	h	h	b	b	b	a	a	b	b	a	a	b	b	b	b	a	b	b	b	b	b
CH02_70028858	2	45.928	b	b	a	a	b	b	b	a	h	a	a	b	b	b	b	h	b	b	a	b	h	a	b	a	b	b	h	-	b	b	b	a	a	b	b	a	a	b	b	b	b	a	b	b	b	b	b
CH02_26941641	2	45.928	b	b	a	a	b	b	b	a	h	a	a	b	b	b	b	-	b	-	a	b	h	a	b	a	b	b	b	-	b	b	-	a	-	b	b	a	-	b	b	b	-	a	b	b	b	b	b
CH02_26941717	2	45.928	b	b	a	a	b	b	b	a	h	a	a	b	b	b	b	a	b	-	a	b	h	a	b	a	b	b	b	-	b	b	-	a	-	b	b	a	-	b	b	b	-	a	b	b	b	b	b
CH02_70028807	2	46.311	b	b	a	a	b	b	b	a	a	a	a	b	b	b	b	h	b	a	a	b	a	a	b	a	b	b	h	a	b	b	b	a	a	b	b	h	a	b	b	b	b	a	b	b	b	b	b
CH02_61031010	2	47.225	b	b	a	a	b	a	b	a	a	a	a	h	b	b	b	h	b	a	a	b	a	a	b	a	b	b	h	h	b	b	-	a	a	b	b	h	a	b	b	b	h	a	-	b	b	a	b
CH02_61031232	2	47.225	b	b	a	a	b	a	b	a	a	a	a	h	b	b	b	h	b	a	a	b	a	a	b	a	b	b	h	h	b	b	-	a	-	b	b	h	a	b	b	b	h	a	-	b	b	a	b
CH02_37853540	2	48.138	b	b	a	a	b	b	b	a	a	a	a	b	b	b	b	b	b	a	a	b	a	a	b	a	b	b	h	h	b	b	-	a	b	b	b	h	a	b	b	b	h	a	b	b	b	a	b
CH02_37853446	2	48.138	b	b	a	a	b	b	b	a	a	a	a	b	b	b	b	b	b	a	a	b	a	a	b	a	b	b	h	h	b	b	-	a	b	b	b	h	a	b	b	b	h	a	b	b	b	a	b
CH02_37853744	2	48.138	b	b	a	a	b	b	b	a	a	a	a	b	b	b	b	b	b	a	a	b	a	a	b	a	b	b	h	h	b	b	-	a	b	b	b	h	a	b	b	b	h	a	b	b	b	a	b
CH02_37853556	2	48.138	b	b	a	a	b	b	b	a	a	a	a	b	b	b	b	b	b	a	a	b	a	a	b	a	b	b	h	h	b	b	-	a	b	b	b	h	a	b	b	b	h	a	b	b	b	a	b
CH02_44757383	2	49.563	b	b	a	a	b	b	b	a	a	a	a	b	b	b	b	-	b	a	a	b	a	a	b	b	b	b	h	h	b	b	-	h	a	b	b	a	a	b	b	b	-	a	b	a	h	b	b
CH02_44757162	2	49.563	b	b	a	a	b	b	b	a	a	a	a	b	b	b	b	b	b	a	a	b	a	a	b	b	b	b	h	h	b	b	-	h	a	b	b	a	a	b	b	b	-	a	b	a	h	b	b
CH02_44757201	2	49.563	b	b	a	a	b	b	b	a	a	a	a	b	b	b	b	-	b	a	a	b	a	a	b	b	b	b	h	h	b	b	-	h	a	b	b	a	a	b	b	b	-	a	b	a	h	b	b
CH02_44737747	2	51.551	b	b	a	a	b	b	b	a	a	a	a	b	b	b	b	a	b	a	a	b	a	a	b	a	b	b	h	a	b	b	a	a	a	b	b	a	a	b	b	b	-	a	a	b	b	h	b
CH02_1723407	2	51.551	b	b	a	a	b	b	b	a	a	a	a	b	b	b	b	a	b	a	a	b	a	a	b	a	b	h	h	a	b	b	a	a	a	b	b	a	a	b	h	b	-	a	-	b	b	a	b
CH02_1723437	2	51.551	b	b	a	a	b	b	b	a	a	a	a	b	b	b	b	a	b	a	a	b	a	a	b	a	b	h	h	a	b	b	a	a	a	b	b	a	a	b	h	b	-	a	-	b	b	a	b
CH02_1723539	2	51.551	b	b	a	a	b	b	b	a	a	a	a	b	b	b	b	a	b	a	a	b	a	a	b	a	b	h	h	a	b	b	a	a	a	b	b	a	a	b	h	b	-	a	-	b	b	a	b
CH02_1723400	2	51.551	b	b	a	a	b	b	b	a	a	a	a	b	b	b	b	a	b	a	a	b	a	a	b	a	b	h	h	a	b	b	a	a	a	b	b	a	a	b	h	b	a	a	-	b	b	a	b
CH02_47036365	2	52.806	b	b	a	a	b	b	b	a	a	a	a	b	b	b	b	a	b	a	a	b	a	a	b	a	b	h	h	a	b	b	a	a	a	b	b	a	a	b	b	b	a	a	b	b	b	b	b
CH02_47036436	2	52.806	b	b	a	a	b	b	b	a	a	a	a	b	b	b	b	a	b	a	a	b	a	a	b	a	b	h	h	a	b	b	a	a	a	b	b	a	a	b	b	b	a	a	b	b	b	b	b
CH02_47036430	2	53.18	b	b	a	a	b	b	b	a	a	a	a	b	b	b	b	a	b	a	a	b	a	a	b	a	b	h	h	a	b	b	a	a	a	b	b	a	a	b	-	b	-	a	-	b	b	b	b
CH02_29735080	2	53.18	b	b	a	a	b	b	b	a	a	a	a	b	b	b	b	a	b	a	a	b	a	a	b	a	b	b	h	a	b	b	a	a	a	b	b	a	a	b	b	b	-	a	-	b	b	b	b
CH02_44545880	2	53.18	b	b	a	a	b	b	b	a	a	a	a	b	b	b	b	a	b	a	a	b	a	a	b	a	b	b	h	a	b	b	a	a	a	b	b	a	a	b	b	b	-	a	b	b	b	b	b
CH02_44545958	2	53.18	b	b	a	a	b	b	b	a	a	a	a	b	b	b	b	a	b	a	a	b	a	a	b	a	b	b	h	a	b	b	a	a	a	b	b	a	a	b	b	b	-	a	b	b	b	b	b
CH02_70254223	2	53.18	b	b	a	a	b	b	b	a	a	a	a	b	b	b	b	a	b	a	a	b	a	a	b	a	b	b	h	a	b	b	a	a	a	b	b	a	a	b	b	b	-	a	b	b	b	b	b
CH02_70254129	2	53.18	b	b	a	a	b	b	b	a	a	a	a	b	b	b	b	a	b	a	a	b	a	a	b	a	b	b	h	a	b	b	a	a	a	b	b	a	a	b	b	b	-	a	b	b	b	b	b
CH02_61304021	2	53.18	b	b	a	a	b	b	b	a	a	a	a	b	b	b	b	a	b	a	a	b	a	a	b	a	b	b	h	a	b	b	a	a	a	b	b	a	a	b	b	b	h	a	b	b	b	b	b
CH02_61304283	2	53.18	b	b	a	a	b	b	b	a	a	a	a	b	b	b	b	a	b	a	a	b	a	a	b	a	b	b	h	a	b	b	a	a	a	b	b	a	a	b	b	b	h	a	b	b	b	b	b
CH02_12131471	2	53.18	b	b	a	a	b	b	b	a	a	a	a	b	b	b	b	a	b	a	a	b	a	a	b	a	b	b	h	a	b	b	-	a	-	b	b	a	a	b	b	b	h	a	b	h	b	b	b
CH02_12131472	2	53.18	b	b	a	a	b	b	b	a	a	a	a	b	b	b	b	a	b	a	a	b	a	a	b	a	b	b	h	a	b	b	-	a	-	b	b	a	a	b	b	b	h	a	b	h	b	b	b
CH02_12131442	2	53.18	b	b	a	a	b	b	b	a	a	a	a	b	b	b	b	a	b	a	a	b	a	a	b	a	b	b	h	a	b	b	-	a	-	b	b	a	a	b	b	b	h	a	b	h	b	b	b
CH02_10922229	2	53.18	b	b	a	a	b	b	b	a	a	a	a	b	b	b	b	a	b	a	a	b	a	a	b	a	b	b	h	a	b	b	a	a	a	b	b	a	a	b	b	b	-	a	b	h	b	b	b
CH02_6107093	2	53.18	b	b	a	a	b	b	b	a	a	a	a	b	b	b	b	a	b	a	a	b	a	a	b	a	b	b	h	a	b	b	a	a	a	b	b	a	a	b	b	b	-	a	b	-	b	b	b
CH02_1711539	2	53.5	b	b	a	a	b	b	b	a	a	a	a	b	b	b	b	a	b	a	a	b	a	a	b	a	b	b	h	a	b	b	b	a	a	b	b	a	a	b	b	b	h	a	-	a	b	b	b
CH02_10245758	2	53.5	b	b	a	a	b	b	b	a	a	a	a	b	b	b	b	a	b	a	a	b	a	a	b	a	b	b	h	a	b	b	a	a	a	b	b	a	a	b	b	b	h	a	-	h	b	b	b
CH02_57127830	2	53.5	b	b	a	a	b	b	b	a	a	a	a	b	b	b	b	a	b	a	a	b	a	a	b	a	b	b	h	a	b	b	a	a	a	b	b	a	a	b	b	b	h	a	h	h	b	b	b
CH02_38641024	2	54.546	b	b	a	a	b	b	b	a	a	a	a	b	b	b	b	a	b	a	a	b	a	a	b	a	b	b	h	a	b	b	a	b	b	b	b	a	a	b	b	b	h	a	b	h	b	b	b
CH02_38640960	2	54.546	b	b	a	a	b	b	b	a	a	a	a	b	b	b	b	a	b	a	a	b	a	a	b	a	b	b	h	a	b	b	a	b	b	b	b	a	a	b	b	b	h	a	b	h	b	b	b
CH02_38640948	2	54.546	b	b	a	a	b	b	b	a	a	a	a	b	b	b	b	a	b	a	a	b	a	a	b	a	b	b	h	a	b	b	a	b	b	b	b	a	a	b	b	b	h	a	b	h	b	b	b
CH02_48934343	2	55.298	b	b	a	a	b	b	b	a	a	a	a	b	b	b	b	a	b	a	a	b	a	a	b	a	b	b	h	a	b	b	a	a	-	b	b	a	a	b	b	b	a	a	b	h	b	b	b
CH02_38641143	2	55.67	b	b	a	a	b	b	b	a	a	a	a	b	b	b	b	a	b	a	a	b	a	a	b	a	b	h	h	a	b	b	a	a	b	b	b	a	a	b	a	b	h	a	b	h	b	b	b
CH02_38641032	2	55.67	b	b	a	a	b	b	b	a	a	a	a	b	b	b	b	a	b	a	a	b	a	a	b	a	b	h	h	a	b	b	a	a	b	b	b	a	a	b	a	b	h	a	b	h	b	b	b
CH02_38641097	2	55.67	b	b	a	a	b	b	b	a	a	a	a	b	b	b	b	a	b	a	a	b	a	a	b	a	b	h	h	a	b	b	a	a	b	b	b	a	a	b	a	b	h	a	b	h	b	b	b
CH02_38641144	2	55.67	b	b	a	a	b	b	b	a	a	a	a	b	b	b	b	a	b	a	a	b	a	a	b	a	b	h	h	a	b	b	a	a	b	b	b	a	a	b	a	b	h	a	b	h	b	b	b
CH02_8449827	2	55.67	b	b	a	a	b	b	b	a	a	a	a	-	b	b	b	a	b	a	a	b	a	a	b	a	b	b	h	a	h	b	a	h	h	b	b	a	a	b	-	b	-	a	b	b	b	b	b
CH02_23616619	2	56.11	b	b	a	a	b	b	b	a	a	a	a	h	b	b	b	a	b	a	a	b	a	a	b	a	b	b	h	a	b	b	a	h	-	b	b	a	a	b	-	b	-	a	b	b	b	b	b
CH02_46681582	2	56.11	b	b	a	a	b	b	b	a	a	a	a	h	b	b	b	a	b	h	-	b	a	a	b	-	b	b	h	a	b	b	a	h	-	b	b	a	a	b	-	b	-	a	b	b	b	b	b
CH02_46681391	2	56.11	b	b	a	a	b	b	b	a	a	a	a	h	b	b	b	a	b	h	-	b	a	a	b	-	b	b	h	a	b	b	a	a	-	b	b	a	a	b	-	b	-	a	b	b	b	b	b
CH02_34763910	2	57.003	b	b	a	a	b	b	b	a	a	a	a	b	b	b	b	a	b	h	a	b	a	a	b	a	b	b	h	a	b	b	a	-	b	b	b	a	a	b	b	b	-	a	a	b	b	b	b
CH02_34763927	2	57.003	b	b	a	a	b	b	b	a	a	a	a	b	b	b	b	a	b	h	a	b	a	a	b	a	b	b	h	a	b	b	a	-	b	b	b	a	a	b	b	b	-	a	a	b	b	b	b
CH02_41984266	2	57.003	b	b	a	a	b	b	b	a	a	a	a	b	b	b	b	a	b	-	a	b	a	a	b	a	b	b	h	a	b	b	a	-	b	b	b	a	a	b	b	b	-	a	-	b	b	b	b
CH02_41984262	2	57.003	b	b	a	a	b	b	b	a	a	a	a	b	b	b	b	a	b	a	a	b	a	a	b	a	b	b	h	a	b	b	a	-	b	b	b	a	a	b	b	b	-	a	-	b	b	b	b
CH02_41984316	2	57.369	b	b	a	a	b	b	b	a	a	a	a	b	b	b	b	a	b	a	a	b	a	a	b	a	b	b	h	a	b	b	h	a	-	b	b	a	a	b	b	b	-	a	-	b	b	b	b
CH02_41984397	2	57.369	b	b	a	a	b	b	b	a	a	a	a	b	b	b	b	a	b	a	a	b	a	a	b	a	b	b	h	a	b	b	h	a	-	b	b	a	a	b	b	b	-	a	-	b	b	b	b
CH02_2670993	2	57.369	b	b	a	a	b	b	b	a	a	a	a	b	b	b	b	a	b	a	a	b	a	a	b	a	b	b	h	a	b	b	h	a	-	b	b	h	a	b	b	b	a	a	b	b	b	b	b
CH02_2671051	2	57.369	b	b	a	a	b	b	b	a	a	a	a	b	b	b	b	a	b	a	a	b	a	a	b	a	b	b	h	a	b	b	h	a	-	b	b	h	a	b	b	b	a	a	b	b	b	b	b
CH02_49637197	2	58.106	b	b	a	a	b	b	b	a	a	a	a	b	b	b	b	a	b	a	a	b	a	a	b	a	b	b	h	a	b	b	h	a	-	b	b	a	a	b	b	b	b	a	b	b	b	b	b
CH02_49637138	2	58.106	b	b	a	a	b	b	b	a	a	a	a	b	b	b	b	a	b	a	a	b	a	a	b	a	b	b	h	a	b	b	h	a	-	b	b	a	a	b	b	b	b	a	b	b	b	b	b
CH02_34163444	2	58.106	b	b	a	a	b	b	b	a	a	a	a	b	b	b	b	a	b	a	a	b	a	a	b	a	b	b	h	a	b	b	a	a	-	b	b	a	a	b	b	b	-	a	b	b	b	b	b
CH02_13260251	2	58.106	b	b	a	a	b	b	b	a	a	a	a	b	b	b	b	a	b	h	a	b	a	a	b	a	b	b	h	a	b	b	a	h	h	b	b	a	a	b	b	b	h	a	b	b	b	b	b
CH02_13260245	2	58.106	b	b	a	a	b	b	b	a	a	a	a	b	b	b	b	a	b	h	a	b	a	a	b	a	b	b	h	a	b	b	a	h	h	b	b	a	a	b	b	b	h	a	b	b	b	b	b
CH02_50100800	2	58.844	b	b	a	a	b	b	b	a	a	a	a	b	b	b	b	a	b	a	h	b	a	a	b	a	b	b	h	a	b	b	a	-	h	b	-	a	a	b	b	b	-	a	b	b	b	b	b
CH02_30369637	2	58.844	b	b	a	a	b	b	b	a	a	a	a	b	b	b	b	a	b	a	h	b	a	a	b	a	b	b	h	a	b	b	-	a	-	b	b	a	a	b	b	b	a	a	b	b	b	b	b
CH02_30369737	2	58.844	b	b	a	a	b	b	b	a	a	a	a	b	b	b	b	a	b	a	h	b	a	a	b	a	b	b	h	a	b	b	-	a	-	b	b	a	a	b	b	b	a	a	b	b	b	b	b
CH02_30369755	2	58.844	b	b	a	a	b	b	b	a	a	a	a	b	b	b	b	a	b	a	h	b	a	a	b	a	b	b	h	a	b	b	-	a	-	b	b	a	a	b	b	b	a	a	b	b	b	b	b
CH02_41984340	2	58.844	b	b	a	a	b	b	b	a	a	a	a	b	b	b	b	a	b	a	a	b	a	a	b	a	b	b	b	a	b	b	a	a	a	-	b	a	a	b	b	b	a	a	b	b	b	b	b
CH02_14009087	2	58.844	b	b	a	a	b	b	b	a	a	a	a	b	b	b	b	a	b	a	a	b	a	a	b	a	b	b	b	a	b	b	-	a	a	-	b	a	a	b	b	b	a	a	b	b	b	b	b
CH02_66169911	2	58.844	b	b	a	a	b	b	b	a	a	a	a	b	b	b	b	a	b	a	a	b	a	a	b	a	b	b	b	a	b	b	h	a	-	b	b	h	a	b	b	b	-	a	-	b	b	b	b
CH02_34110023	2	59.283	b	b	a	a	b	b	b	a	a	a	a	b	b	b	b	a	b	a	a	b	a	a	b	a	b	b	b	a	b	b	h	a	b	b	b	a	a	b	b	b	a	a	b	b	b	b	b
CH02_70226402	2	59.283	b	b	a	a	b	b	b	a	a	a	a	b	b	b	b	a	b	a	a	b	a	a	b	a	b	b	b	a	b	b	-	a	b	b	b	a	a	b	b	b	a	a	-	b	b	b	b
CH02_70226528	2	59.283	b	b	a	a	b	b	b	a	a	a	a	b	b	b	b	a	b	a	a	b	a	a	b	a	b	b	b	a	b	b	-	a	b	b	b	a	a	b	b	b	-	a	-	b	b	b	b
CH02_22119519	2	59.843	b	b	a	a	b	b	b	a	a	a	a	b	b	b	b	a	b	a	h	b	a	a	b	a	b	b	h	a	b	b	b	b	-	b	b	a	a	b	b	b	-	a	b	b	b	b	b
CH02_13938159	2	59.843	b	b	a	a	b	b	b	a	a	a	a	b	b	b	b	a	b	a	h	b	a	a	b	a	b	b	h	a	b	b	-	-	-	b	h	h	a	b	b	b	-	a	b	b	b	b	b
CH02_61837425	2	59.843	b	b	a	a	b	b	b	a	a	a	a	b	b	b	b	a	b	a	h	b	a	a	b	a	b	b	h	a	b	b	-	h	-	b	-	h	a	b	b	b	-	a	b	b	b	b	b
CH02_61837662	2	59.843	b	b	a	a	b	b	b	a	a	a	a	b	b	b	b	a	b	a	h	b	a	a	b	a	b	b	h	a	b	b	-	h	-	b	-	h	a	b	b	b	-	a	b	b	b	b	b
CH02_2670896	2	59.843	b	b	a	a	b	b	b	a	a	a	a	b	b	b	b	a	b	a	h	b	a	a	b	a	b	b	h	a	b	b	-	-	-	b	a	h	a	b	b	b	h	a	b	b	b	b	b
CH02_13549894	2	59.843	b	b	a	a	b	b	b	a	a	a	a	b	b	b	b	a	b	a	a	b	a	a	b	a	b	b	h	a	b	b	h	b	-	b	b	h	a	b	b	b	-	a	-	b	b	h	b
CH02_13549854	2	59.843	b	b	a	a	b	b	b	a	a	a	a	-	b	b	b	a	b	a	a	b	a	a	b	a	b	b	h	a	b	b	h	b	-	b	b	h	a	b	b	b	-	a	-	b	b	h	b
CH02_67822853	2	59.843	b	b	a	a	b	b	b	a	a	a	a	h	b	b	b	a	b	a	a	b	a	a	b	a	b	b	h	a	b	b	-	-	-	b	b	-	a	b	b	b	-	a	h	b	b	b	b
CH02_67822763	2	59.843	b	b	a	a	b	b	b	a	a	a	a	h	b	b	b	a	b	a	a	b	a	a	b	a	b	b	h	a	b	b	-	-	-	b	b	-	a	b	b	b	-	a	h	b	b	b	b
CH02_67822858	2	59.843	b	b	a	a	b	b	b	a	a	a	a	h	b	b	b	a	b	a	a	b	a	a	b	a	b	b	h	a	b	b	-	-	-	b	b	-	a	b	b	b	-	a	h	b	b	b	b
CH02_54670390	2	60.341	b	b	a	a	b	b	b	a	a	a	a	b	b	b	b	a	b	a	a	b	a	a	b	a	b	b	h	a	b	b	h	a	h	b	b	a	a	b	b	b	a	a	b	b	b	b	b
CH02_54670402	2	60.341	b	b	a	a	b	b	b	a	a	a	a	b	b	b	b	a	b	a	a	b	a	a	b	a	b	b	h	a	b	b	h	a	h	b	b	a	a	b	b	b	a	a	b	b	b	b	b
CH02_46203781	2	60.84	b	b	a	a	b	b	b	a	a	a	a	b	b	b	b	a	b	a	a	b	a	a	b	a	b	b	h	a	b	b	h	a	-	b	b	-	a	b	b	b	a	a	h	b	b	b	h
CH02_46203803	2	60.84	b	b	a	a	b	b	b	a	a	a	a	b	b	b	b	a	b	a	a	b	a	a	b	a	b	b	h	a	b	b	h	a	-	b	b	-	a	b	b	b	a	a	h	b	b	b	b
CH02_28498213	2	60.84	b	b	a	a	b	b	b	a	a	a	a	b	b	b	b	a	b	a	a	b	a	a	b	a	b	b	h	a	b	b	h	a	-	b	b	b	a	b	b	b	a	a	h	b	b	b	b
CH02_44102012	2	60.84	b	b	a	a	b	b	b	a	a	a	a	b	b	b	b	a	b	a	a	b	a	a	b	a	b	b	h	a	b	b	h	a	-	b	b	b	a	b	b	b	a	a	b	b	b	b	b
CH02_144596	2	61.358	b	b	a	a	b	b	b	a	a	a	a	b	b	b	b	a	b	a	a	b	a	a	b	a	b	b	h	a	b	b	h	a	a	b	b	b	a	b	b	b	a	a	b	b	b	b	b
CH02_144580	2	61.358	b	b	a	a	b	b	b	a	a	a	a	b	b	b	b	a	b	a	a	b	a	a	b	a	b	b	h	a	b	b	h	a	a	b	b	b	a	b	b	b	a	a	b	b	b	b	b
CH02_38891233	2	61.358	b	b	a	a	b	b	b	a	a	a	a	b	b	b	b	a	b	a	a	b	a	a	b	h	b	b	h	a	b	b	b	a	a	b	b	b	a	b	b	b	a	a	b	b	b	b	b
CH02_47113965	2	61.997	b	b	a	a	b	b	b	a	a	a	a	b	b	b	b	a	b	a	a	b	a	a	b	-	b	b	b	a	b	b	b	a	-	b	b	a	a	b	b	b	a	a	b	b	b	b	b
CH02_47113936	2	61.997	b	b	a	a	b	b	b	a	a	a	a	b	b	b	b	a	b	a	a	b	a	a	b	a	b	b	b	a	b	b	b	a	-	b	b	a	a	b	b	b	a	a	b	b	b	b	b
CH02_44587737	2	62.379	b	b	a	a	b	b	b	a	a	a	a	b	b	b	b	a	b	a	a	b	a	a	b	a	b	b	b	h	b	b	a	a	b	b	b	a	a	b	b	b	a	a	b	b	b	b	b
CH02_48926152	2	62.379	b	b	a	a	b	b	b	a	a	a	a	b	b	b	b	a	b	a	a	b	a	a	b	a	b	b	b	a	b	b	a	a	-	b	b	a	a	b	b	b	a	a	b	b	b	b	b
CH02_68220714	2	62.891	b	b	a	a	b	b	b	a	a	a	a	b	b	b	b	a	b	a	a	b	a	a	b	a	b	b	b	a	b	b	a	a	a	b	b	a	a	b	b	b	a	a	b	b	b	b	b
CH02_61215021	2	62.891	b	b	a	a	b	b	b	a	a	a	a	b	b	b	b	a	b	a	a	b	a	a	b	a	b	b	h	a	b	b	a	a	-	b	b	a	a	b	b	b	b	a	b	b	b	b	b
CH02_709511	2	63.195	b	b	a	a	b	b	b	a	a	a	a	b	b	b	b	a	b	a	a	b	a	a	b	a	b	b	h	a	b	b	a	a	-	b	b	a	a	b	b	b	h	a	b	b	b	b	b
CH02_12609052	2	63.195	b	b	a	a	b	b	b	a	a	a	a	b	b	b	b	a	b	a	a	b	a	a	b	a	b	b	h	a	b	b	a	a	a	b	b	-	a	b	b	b	h	a	-	h	b	b	b
CH02_57127625	2	63.195	b	b	a	a	b	b	b	a	a	a	a	b	b	b	b	a	b	a	a	b	a	a	b	a	b	b	h	a	b	b	a	a	a	b	b	a	a	b	b	b	h	a	h	h	b	b	b
CH02_10245765	2	63.195	b	b	a	a	b	b	b	a	a	a	a	b	b	b	b	a	b	a	a	b	a	a	b	a	b	b	h	a	b	b	a	a	a	b	b	a	a	b	b	b	h	a	h	h	b	b	b
CH02_44465605	2	63.195	b	b	a	a	b	b	b	a	a	a	a	b	b	b	b	a	b	a	a	b	a	a	b	a	b	b	h	a	b	b	a	a	a	b	b	a	a	b	b	b	-	a	b	b	b	b	b
CH02_33431574	2	63.195	b	b	a	a	b	b	b	a	a	a	a	b	b	b	b	a	b	a	a	b	a	a	b	a	b	b	b	a	b	b	a	a	-	b	b	a	a	b	b	b	-	a	b	b	b	b	b
CH02_6199510	2	63.195	b	b	a	a	b	b	b	a	a	a	a	b	b	b	b	a	b	a	a	b	a	a	b	a	b	b	b	a	b	b	a	a	a	b	b	a	a	b	b	b	a	a	b	h	b	b	b
CH02_24403123	2	63.195	b	b	a	a	b	b	b	a	a	a	a	b	b	b	b	a	b	a	a	b	a	a	b	a	b	b	h	a	b	b	a	a	a	b	b	a	a	b	b	b	a	a	b	h	b	b	b
CH02_72610935	2	63.654	b	b	a	a	b	b	b	a	a	a	a	b	b	b	b	a	b	a	a	-	a	a	b	a	b	b	h	-	b	b	a	a	a	b	b	a	a	b	b	b	h	a	b	h	b	b	b
CH02_38545425	2	64.113	b	b	a	a	b	b	b	a	a	a	a	b	b	b	-	a	b	-	a	a	a	a	b	a	b	b	h	h	h	b	a	a	a	b	b	a	a	b	b	b	h	a	b	h	b	b	b
CH02_38545686	2	64.113	b	b	a	a	b	b	b	a	a	a	a	b	b	b	h	a	b	-	a	a	a	a	b	a	b	b	h	h	h	b	a	a	a	b	b	a	a	b	b	b	h	a	b	h	b	b	b
CH02_38545634	2	64.113	b	b	a	a	b	b	b	a	a	a	a	b	b	b	h	a	b	-	a	a	a	a	b	a	b	b	h	h	h	b	a	a	a	b	b	a	a	b	b	b	h	a	b	h	b	b	b
CH02_56026694	2	65.248	b	b	a	a	b	b	b	a	a	a	a	b	b	b	b	a	b	h	h	b	a	a	b	a	b	b	h	a	b	b	-	a	a	b	b	b	a	b	b	b	-	a	b	b	b	b	b
CH02_56026577	2	65.248	b	b	a	a	b	b	b	a	a	a	a	b	b	b	b	a	b	h	h	b	a	a	b	a	b	b	h	a	b	b	-	a	a	b	b	b	a	b	b	b	-	a	b	b	b	b	b
CH02_56026520	2	65.248	b	b	a	a	b	b	b	a	a	a	a	b	b	b	b	a	b	h	h	b	a	a	b	a	b	b	h	a	b	b	-	a	a	b	b	b	a	b	b	b	-	a	b	b	b	b	b
CH02_54403551	2	65.836	b	b	a	a	b	b	b	a	a	a	a	b	b	b	b	a	b	h	h	b	a	a	b	a	b	b	b	a	b	b	a	a	a	b	b	h	a	b	b	b	a	a	b	h	b	b	b
CH02_57430631	2	66.273	b	b	a	h	b	b	b	a	a	a	a	b	b	b	b	a	b	h	a	b	a	a	b	a	b	b	h	a	b	b	a	a	a	b	b	a	a	b	b	b	h	a	b	b	-	-	b
CH02_66075332	2	66.273	b	b	a	a	b	b	b	a	a	a	a	b	b	b	b	a	b	h	a	b	a	a	b	a	b	b	h	a	b	b	a	a	a	b	b	a	a	b	b	b	-	a	b	b	-	b	b
CH02_49353584	2	66.878	b	b	a	a	b	b	b	a	a	h	a	b	b	b	b	b	b	a	a	b	a	a	b	a	b	b	h	a	b	b	a	a	-	b	b	a	a	b	-	b	h	a	-	b	b	b	b
CH02_70027113	2	66.878	b	b	a	a	b	b	b	a	a	a	a	b	b	b	b	-	b	a	a	b	a	a	b	a	b	b	h	a	b	b	a	a	-	b	b	a	a	b	-	b	h	a	b	b	b	h	b
CH02_49353506	2	66.878	b	b	a	a	b	b	b	a	a	h	a	b	b	b	b	b	b	a	a	b	a	a	b	a	b	b	h	a	b	b	a	a	-	b	b	a	a	b	-	b	h	a	-	b	b	b	b
CH02_49353440	2	66.878	b	b	a	a	b	b	b	a	a	h	a	b	b	b	b	b	b	a	a	b	a	a	b	a	b	b	h	a	b	b	a	a	-	b	b	a	a	b	-	b	h	a	-	b	b	b	b
CH02_59701154	2	68.421	b	b	a	a	b	b	b	a	a	a	a	b	b	b	b	a	b	a	h	b	a	a	b	a	b	b	h	b	b	b	a	b	a	b	-	a	a	h	b	h	-	a	b	b	b	b	b
CH02_59701158	2	68.421	b	b	a	a	b	b	b	a	a	a	a	b	b	b	b	a	b	a	h	b	a	a	b	a	b	b	h	b	b	b	a	b	a	b	-	a	a	h	b	h	-	a	b	b	b	b	b
CH02_59701207	2	68.421	b	b	a	a	b	b	b	a	a	a	a	b	b	b	b	a	b	a	h	b	a	a	b	a	b	b	h	b	b	b	a	b	a	b	-	a	a	h	b	h	a	a	b	b	b	b	b
CH02_51291777	2	69.767	b	b	a	a	b	b	b	a	a	a	a	b	b	b	b	-	b	a	a	b	a	a	b	a	b	b	h	a	b	b	a	a	a	b	b	b	a	b	b	b	-	a	b	b	b	b	b
CH02_17278252	2	69.88	b	b	h	a	b	b	b	a	a	h	a	b	b	b	b	-	b	a	a	b	a	a	b	a	b	b	h	a	b	b	a	a	a	b	b	a	a	b	-	b	-	a	b	b	b	b	b
CH02_10882457	2	69.88	h	b	h	a	b	b	b	a	a	h	a	b	b	b	b	a	b	a	a	b	h	a	b	a	h	b	h	a	b	b	a	a	a	b	b	a	a	b	-	b	-	a	b	b	b	b	h
CH02_10882400	2	69.88	h	b	h	a	b	b	b	a	a	h	a	b	b	b	b	a	b	a	a	b	h	a	b	a	h	b	h	a	b	b	a	a	a	b	b	a	a	b	-	b	h	a	b	b	b	b	h
CH02_10882323	2	69.88	h	b	h	a	b	b	b	a	a	h	a	b	b	b	b	a	b	a	a	b	h	a	b	a	h	b	h	a	b	b	a	a	a	b	b	a	a	b	-	b	-	a	b	b	b	b	h
CH02_10882317	2	69.88	h	b	h	a	b	b	b	a	a	h	a	b	b	b	b	a	b	a	a	b	h	a	b	a	h	b	h	a	b	b	a	a	a	b	b	a	a	b	-	b	-	a	b	b	b	b	h
CH02_10882372	2	69.88	h	b	h	a	b	b	b	a	a	h	a	b	b	b	b	a	b	a	a	b	h	a	b	a	h	b	h	a	b	b	a	a	a	b	b	a	a	b	-	b	-	a	b	b	b	b	h
CH02_70411177	2	70.287	h	b	a	a	b	b	b	a	a	a	a	b	b	b	b	a	b	a	a	b	h	a	b	a	b	b	h	a	b	b	a	a	a	b	b	a	a	b	-	b	-	a	b	a	b	b	b
CH02_70411168	2	70.287	h	b	a	a	b	b	b	a	a	a	a	b	b	b	b	a	b	a	a	b	h	a	b	a	b	b	h	a	b	b	a	a	a	b	b	a	a	b	-	b	a	a	b	a	b	b	b
CH02_47385980	2	71.044	b	b	a	a	b	b	b	a	a	h	a	b	b	b	b	-	b	a	a	b	h	a	b	a	b	b	h	a	b	b	a	a	-	b	h	h	a	-	-	b	-	a	b	h	b	b	b
CH02_47385928	2	71.044	b	b	a	a	b	b	b	a	a	h	a	b	b	b	b	b	b	a	a	b	h	a	b	a	b	b	h	a	b	b	a	a	-	b	h	h	a	-	-	b	-	a	b	h	b	b	b
CH02_47385758	2	71.044	b	b	a	a	b	b	b	a	a	h	a	b	b	b	b	b	b	a	a	b	h	a	b	a	b	b	h	a	b	b	a	a	-	b	h	h	a	-	b	b	-	a	b	h	b	b	b
CH02_47385772	2	71.044	b	b	a	a	b	b	b	a	a	h	a	b	b	b	b	b	b	a	a	b	h	a	b	a	b	b	h	-	b	b	a	a	-	b	h	h	a	-	-	b	-	a	b	h	b	b	b
CH02_47385806	2	71.044	b	b	a	a	b	b	b	a	a	h	a	b	b	b	b	b	b	a	a	b	h	a	b	a	b	b	h	a	b	b	a	a	-	b	h	h	a	-	-	b	-	a	b	h	b	b	b
CH02_47385908	2	71.044	b	b	a	a	b	b	b	a	a	h	a	b	b	b	b	b	b	a	a	b	h	a	b	a	b	b	h	-	b	b	a	a	-	b	h	h	a	-	-	b	-	a	b	h	b	b	b
CH02_47385989	2	71.044	b	b	a	a	b	b	b	a	a	h	a	b	b	b	b	-	b	a	a	b	h	a	b	a	b	b	h	-	b	b	a	a	-	b	h	h	a	-	-	b	-	a	b	h	b	b	b
CH02_47385958	2	71.186	b	b	a	a	b	b	b	a	a	h	a	b	b	b	b	h	b	a	a	b	h	a	b	a	b	b	h	a	b	b	a	a	-	b	h	h	a	-	-	b	-	a	b	b	b	b	b
CH02_41895407	2	72.201	b	b	a	a	b	b	b	a	a	h	a	b	b	b	b	a	b	a	a	b	a	a	b	a	b	b	h	a	h	b	a	-	-	b	b	a	-	b	a	b	-	a	b	b	b	b	b
CH02_41895427	2	72.201	b	b	a	a	b	b	b	a	a	a	a	b	b	b	b	a	b	a	a	b	a	a	b	a	b	b	h	a	h	b	a	-	-	b	b	a	-	b	a	b	-	a	b	b	b	b	b
CH02_41895383	2	72.201	b	b	a	a	b	b	b	a	a	h	a	b	b	b	b	a	b	a	a	b	a	a	b	a	b	b	h	a	h	b	a	-	-	b	b	a	-	b	a	b	-	a	b	b	b	b	b
CH02_9289580	2	72.201	b	b	a	a	b	b	b	a	a	h	a	b	b	b	b	a	b	a	a	b	a	a	b	a	b	b	h	a	b	b	a	-	a	b	b	a	b	b	a	b	a	a	b	b	b	b	b
CH02_41895183	2	72.403	b	b	a	a	b	b	b	a	a	a	a	b	b	b	b	a	b	a	a	b	a	a	b	a	b	b	h	a	b	b	a	-	-	b	b	a	a	b	a	b	-	a	b	b	b	b	b
CH02_43325448	2	72.403	b	b	a	a	b	b	b	a	a	a	a	b	b	b	b	a	b	a	a	b	a	a	b	a	b	b	h	a	b	b	a	b	-	b	b	a	a	b	-	b	-	a	b	b	b	b	b
CH02_55035516	2	73.023	b	b	a	a	b	b	b	a	a	a	a	b	b	b	b	a	b	a	a	b	a	a	b	a	b	b	h	a	b	b	-	-	-	b	b	a	a	b	-	b	-	a	b	b	b	b	b
CH02_17686090	2	73.023	b	b	a	a	b	b	b	a	a	a	a	b	b	b	b	a	b	a	a	b	a	a	b	a	b	b	h	a	b	b	-	-	a	b	b	a	a	b	b	b	h	a	b	b	b	b	b
CH02_1126268	2	73.023	b	b	a	a	b	b	b	a	a	a	a	b	b	b	b	a	b	a	a	b	a	a	b	a	b	b	h	a	b	b	a	a	a	b	b	a	a	b	b	b	h	a	b	b	b	b	b
CH02_6095498	2	73.023	b	b	a	a	b	b	b	a	a	a	a	b	b	b	b	a	b	a	a	b	a	a	b	a	b	b	h	a	b	b	a	a	a	b	b	a	a	b	b	b	a	a	b	b	b	b	b
CH02_6095337	2	73.023	b	b	a	a	b	b	b	a	a	a	a	b	b	b	b	a	b	a	a	b	a	a	b	a	b	b	h	a	b	b	a	a	a	b	b	a	a	b	b	b	a	a	b	b	b	b	b
CH02_35117374	2	73.023	b	b	a	a	b	b	b	a	a	a	a	b	b	b	b	a	b	a	a	b	a	a	b	a	b	b	h	a	b	b	a	a	a	b	b	a	a	b	-	b	a	a	b	b	b	b	b
CH02_7517263	2	73.411	b	b	a	a	b	b	b	a	a	a	a	b	b	b	b	a	b	a	a	b	a	a	b	a	b	b	h	a	b	b	a	a	a	b	b	a	a	b	a	b	a	a	b	b	b	b	h
CH02_7517022	2	73.411	b	b	a	a	b	b	b	a	a	a	a	b	b	b	b	a	b	a	a	b	a	a	b	a	b	b	h	a	b	b	a	a	a	b	b	a	a	b	a	b	a	a	b	b	b	b	h
CH02_67820147	2	74.081	b	b	a	a	b	b	b	a	a	a	a	b	b	b	b	a	b	a	a	b	a	a	b	a	b	b	h	-	b	b	a	a	a	b	b	a	a	b	b	h	h	a	b	b	b	b	h
CH02_10346817	2	74.081	b	b	a	a	b	b	b	a	a	a	a	-	b	b	b	a	b	a	a	b	a	a	b	a	b	b	h	a	h	b	-	a	-	b	b	a	a	b	b	b	-	a	-	b	b	b	a
CH02_33337386	2	74.341	b	b	a	a	b	b	b	a	a	a	a	b	b	b	b	a	b	a	a	b	h	a	b	a	b	b	b	a	b	b	a	a	-	b	b	a	a	b	b	b	h	a	-	b	b	b	b
CH02_44072432	2	74.341	b	b	a	a	b	b	b	a	a	a	a	b	b	b	b	a	b	a	a	b	a	a	b	a	b	b	h	a	b	b	a	a	a	b	b	-	a	b	b	b	b	a	b	b	b	b	b
CH02_51855171	2	74.341	b	b	a	a	b	b	b	a	a	a	a	b	b	b	b	a	b	a	a	b	a	a	b	a	b	b	h	a	b	b	a	a	a	b	b	h	a	b	b	b	b	a	b	b	b	b	b
CH02_15645652	2	74.994	b	b	a	a	b	b	b	a	a	a	a	b	b	b	b	a	b	a	a	b	a	a	b	a	b	b	h	a	b	b	a	a	a	b	b	h	a	b	b	b	a	a	-	b	b	h	b
CH02_15645657	2	74.994	b	b	a	a	b	b	b	a	a	a	a	b	b	b	b	a	b	a	a	b	a	a	b	a	b	b	h	a	b	b	a	a	a	b	b	-	a	b	b	b	a	a	-	b	b	h	b
CH02_15645628	2	74.994	b	b	a	a	b	b	b	a	a	a	a	b	b	b	b	a	b	a	a	b	a	a	b	a	b	b	h	a	b	b	a	a	a	b	b	a	a	b	b	b	a	a	-	b	b	h	b
CH02_15645899	2	75.648	b	b	a	a	b	h	b	a	a	a	a	b	b	b	b	a	b	a	a	b	a	a	b	a	b	b	h	a	b	b	a	a	-	b	b	a	a	b	b	b	-	a	b	b	b	h	b
CH02_15645748	2	75.648	b	b	a	a	b	h	b	a	a	a	a	b	b	b	b	a	b	a	a	b	a	a	b	a	b	b	h	a	b	b	a	a	-	b	b	a	a	b	b	b	h	a	b	b	b	h	b
CH02_27591152	2	75.648	b	b	a	a	b	h	b	a	a	a	a	b	b	b	b	a	b	a	a	b	a	a	b	a	b	b	a	a	b	b	a	a	a	b	b	a	a	b	b	b	a	a	b	b	b	a	b
CH02_48933984	2	76.466	b	b	a	a	b	b	b	a	a	a	a	b	b	b	b	a	b	a	a	b	a	a	b	a	b	b	h	a	b	b	a	a	a	b	b	a	a	b	b	b	a	a	b	b	b	b	b
CH02_50154965	2	76.913	b	b	a	a	b	b	b	a	a	a	a	b	b	b	b	a	b	a	a	b	a	a	b	a	b	b	b	a	b	b	a	a	a	b	b	a	a	b	b	b	-	a	a	b	b	b	b
CH02_10346994	2	76.913	b	b	a	a	b	b	b	a	a	a	a	b	b	b	b	a	b	a	a	b	a	a	b	a	b	b	h	a	b	b	-	a	a	b	b	a	a	b	b	b	a	a	-	b	b	b	b
CH02_10346884	2	77.543	b	b	a	a	b	b	b	a	a	a	a	b	b	b	b	a	b	a	a	b	a	a	b	a	b	b	h	a	h	b	-	a	-	b	b	a	a	b	b	b	-	a	-	b	b	b	a
CH02_10347001	2	77.543	b	b	a	a	b	b	b	a	a	a	a	-	b	b	b	a	b	a	a	b	a	a	b	a	b	b	h	a	h	b	-	a	-	b	b	a	a	b	b	b	-	a	-	b	b	b	a
CH02_10347025	2	77.543	b	b	a	a	b	b	b	a	a	a	a	-	b	b	b	a	b	a	a	b	a	a	b	a	b	b	h	a	h	b	-	a	-	b	b	a	a	b	b	b	-	a	-	b	b	b	a
CH02_68819486	2	78.173	b	b	a	a	b	b	b	a	a	a	a	b	b	b	b	a	b	a	a	b	a	a	b	a	b	b	h	a	b	b	a	a	-	b	b	a	a	b	b	b	-	a	a	b	b	b	b
CH02_54363504	2	78.173	b	b	a	a	b	b	b	a	a	a	a	b	b	b	b	a	b	a	a	b	a	a	b	a	b	b	a	a	b	b	a	a	b	b	b	a	a	b	b	b	a	a	a	b	b	b	b
CH02_29656316	2	78.569	b	b	a	a	b	b	b	a	a	a	a	b	b	b	b	a	b	a	a	b	a	a	b	a	b	b	a	a	b	b	a	h	b	b	b	-	a	b	b	b	a	a	-	b	b	b	b
CH02_29763997	2	78.569	b	b	a	a	b	b	b	a	a	a	a	b	b	b	b	a	b	a	a	b	a	a	b	a	b	b	h	a	b	b	a	-	-	b	-	h	a	b	b	b	a	a	-	b	b	b	h
CH02_49400468	2	79.842	b	b	a	a	b	b	b	a	a	a	a	b	b	b	b	a	b	a	a	b	a	a	b	a	b	b	h	a	b	b	a	-	-	b	-	-	a	b	b	b	-	a	-	b	b	b	h
CH02_35294738	2	79.963	b	b	a	a	b	b	b	a	a	a	a	b	b	b	b	a	b	a	a	b	a	a	b	a	b	b	h	a	b	b	a	a	a	-	b	a	a	b	b	b	-	a	b	b	b	b	b
CH02_35294644	2	79.963	b	b	a	a	b	b	b	a	a	a	a	b	b	b	b	a	b	a	a	b	a	a	b	a	b	b	h	a	b	b	a	a	a	-	b	a	a	b	b	b	-	a	b	b	b	b	b
CH02_43325422	2	80.995	b	b	a	a	b	b	b	a	a	a	a	b	b	b	b	a	b	a	a	b	a	a	b	a	b	b	h	a	b	b	a	b	-	b	a	a	a	b	b	b	b	a	b	b	b	b	b
CH02_43325340	2	80.995	b	b	a	a	b	b	b	a	a	a	a	b	b	b	b	a	b	-	-	b	a	a	b	a	b	b	h	a	b	b	a	b	-	-	a	a	a	b	b	b	b	a	b	b	b	b	b
CH02_43325435	2	80.995	b	b	a	a	b	b	b	a	a	a	a	b	b	b	b	a	b	-	a	b	a	a	b	a	b	b	h	-	b	b	a	b	-	b	a	a	a	b	b	b	b	a	b	b	b	b	b
CH02_67465788	2	82.155	b	b	a	a	b	b	b	a	a	a	a	h	b	b	b	h	b	a	a	b	a	a	b	a	b	b	h	h	b	b	-	a	a	b	b	-	a	b	b	b	h	a	-	b	b	b	b
CH02_7299321	2	82.155	b	b	a	a	b	b	b	a	a	a	a	b	b	b	b	h	b	a	a	b	a	a	b	a	b	b	h	b	b	b	-	a	a	b	b	a	a	b	b	b	h	a	h	b	b	b	b
CH02_7299429	2	82.155	b	b	a	a	b	b	b	a	a	a	a	b	b	b	b	h	b	a	a	b	a	a	b	a	b	b	h	b	b	b	-	a	a	b	b	a	a	b	b	b	h	a	h	b	b	b	b
CH02_7299278	2	82.534	b	b	a	a	b	b	b	a	a	a	a	b	b	b	b	h	b	-	a	b	a	a	b	a	b	b	h	b	b	b	-	a	a	b	b	a	a	b	b	b	-	a	b	b	b	b	b
CH02_7299313	2	82.534	b	b	a	a	b	b	b	a	a	a	a	b	b	b	b	h	b	-	a	b	a	a	b	a	b	b	h	b	b	b	-	a	a	b	b	a	a	b	b	b	-	a	b	b	b	b	b
CH02_65204266	2	83.019	b	b	a	a	b	b	b	a	a	a	a	b	b	b	b	h	b	a	a	b	a	a	b	a	b	b	h	h	b	b	h	a	a	b	b	a	a	b	b	b	-	a	b	b	b	b	b
CH02_48383434	2	83.019	b	b	a	a	b	b	b	a	a	a	a	b	b	b	b	h	b	a	a	b	a	a	b	a	b	b	h	-	b	b	a	a	a	b	b	a	a	b	b	b	a	a	-	b	b	b	b
CH02_18139800	2	83.019	b	b	a	a	b	b	b	a	a	a	a	b	b	b	b	h	b	a	a	b	a	a	b	a	b	b	h	-	b	b	a	a	-	b	b	a	a	b	b	b	a	a	b	b	b	b	b
CH02_18139759	2	83.019	b	b	a	a	b	b	b	a	a	a	a	b	b	b	b	h	b	a	a	b	a	a	b	a	b	b	h	b	b	b	h	h	-	b	b	a	a	b	b	b	a	a	b	h	b	b	b
CH02_516891	2	83.806	b	b	a	a	b	b	b	a	a	a	a	b	b	b	b	a	b	a	a	b	a	h	b	a	b	b	b	h	b	b	h	h	a	b	b	h	h	b	b	b	a	a	b	h	b	b	b
CH02_516699	2	83.806	b	b	a	a	b	b	b	a	a	a	a	b	b	b	b	a	b	a	a	b	a	h	b	a	b	b	h	h	b	b	h	h	a	b	b	h	h	b	b	b	a	a	b	h	b	b	b
CH02_516745	2	83.806	b	b	a	a	b	b	b	a	a	a	a	b	b	b	b	a	b	a	a	b	a	h	b	a	b	b	b	h	b	b	h	h	a	b	b	a	h	b	b	b	a	a	b	h	b	b	b
CH02_516654	2	83.806	b	b	a	a	b	b	b	a	a	a	a	b	b	b	b	a	b	a	a	b	a	h	b	a	b	b	b	h	b	b	h	h	a	b	b	a	h	b	b	b	a	a	b	h	b	b	b
CH01_126572935	2	83.806	b	b	a	a	b	b	b	a	a	a	a	b	b	b	b	h	b	a	a	b	a	h	b	a	b	b	b	h	b	b	a	a	a	b	b	a	-	b	b	b	a	a	b	h	b	b	b
CH01_126572787	2	83.806	b	b	a	a	b	b	b	a	a	a	a	b	b	b	b	h	b	a	a	b	a	h	b	a	b	b	b	h	b	b	a	a	a	b	b	a	-	b	b	b	a	a	b	h	b	b	b
CH02_58607472	2	83.806	b	b	a	a	b	b	b	a	a	a	a	b	b	b	b	-	b	a	a	b	a	a	b	a	b	b	h	a	b	b	a	a	a	b	b	a	a	b	b	b	a	a	b	b	b	b	b
CH02_46554373	2	83.806	b	b	a	a	b	b	b	a	a	a	a	b	b	b	b	-	b	a	a	b	a	a	b	a	b	b	b	a	b	b	a	a	a	b	b	h	a	b	b	b	-	a	b	b	b	b	b
CH02_47115895	2	83.807	b	b	a	a	b	b	b	a	a	a	a	b	b	b	b	a	b	a	a	b	a	a	b	a	b	b	h	a	b	b	a	a	a	b	b	h	a	b	-	b	h	a	b	b	b	h	b
CH02_42495904	2	83.807	b	b	a	a	b	b	b	a	a	a	a	b	b	b	b	a	b	a	a	b	a	a	b	a	b	b	h	a	b	b	a	h	-	b	b	h	a	b	b	b	a	a	h	b	b	b	b
CH02_49634334	2	84.279	b	b	a	a	b	b	b	a	a	h	a	b	b	b	b	a	b	b	a	b	a	a	b	a	b	b	h	-	b	b	a	h	h	b	b	a	a	b	b	b	a	a	b	h	b	b	b
CH02_49634230	2	84.279	b	b	a	a	b	b	b	a	a	h	a	b	b	b	b	a	b	b	a	b	a	a	b	a	b	b	h	-	b	b	a	a	h	b	b	a	a	b	b	b	a	a	b	h	b	b	b
CH02_49634398	2	84.279	b	b	a	a	b	b	b	a	a	h	a	b	b	b	b	a	b	b	a	b	a	a	b	a	b	b	h	-	b	b	a	a	h	b	b	a	a	b	b	b	a	a	b	h	b	b	b
CH02_49634313	2	84.649	b	b	a	a	b	b	b	a	a	a	a	b	b	b	b	a	b	a	a	b	a	a	b	a	b	b	h	a	b	b	a	a	h	b	b	a	a	b	b	b	a	a	b	h	b	b	b
CH02_64988000	2	84.649	b	b	a	a	b	b	b	a	a	a	a	b	b	b	b	a	b	a	a	b	a	a	b	a	b	b	h	a	b	b	a	a	a	b	b	a	a	b	b	b	h	a	-	h	b	b	b
CH02_64987834	2	84.649	b	b	a	a	b	b	b	a	a	a	a	b	b	b	b	a	b	a	a	b	a	a	b	a	b	b	h	a	b	b	a	a	a	b	b	a	a	b	b	b	-	a	-	b	b	b	b
CH02_59327922	2	85.02	b	b	a	a	b	b	b	a	a	a	a	b	b	b	b	h	b	a	a	b	a	a	b	a	b	b	h	a	b	b	a	-	-	b	b	a	a	b	b	b	a	a	b	b	b	b	b
CH02_31720540	2	85.02	b	b	a	a	b	b	b	a	a	a	a	b	b	b	b	h	b	a	a	b	a	a	b	a	b	b	h	a	b	b	a	a	a	b	b	a	a	b	b	b	a	a	b	b	b	b	b
CH02_58342578	2	85.02	b	b	a	a	b	b	b	a	a	a	a	b	b	b	b	a	b	a	a	b	a	a	b	a	b	b	h	a	b	b	a	a	a	b	b	a	a	b	h	b	a	a	b	b	b	h	b
CH02_60254156	2	85.02	b	b	a	a	b	b	b	a	a	a	a	b	b	b	b	a	b	a	a	b	a	a	b	a	b	b	h	h	b	b	a	a	a	b	b	a	a	b	a	b	-	a	b	b	b	b	b
CH02_35145558	2	85.391	b	b	a	a	b	b	b	a	a	a	a	b	b	b	b	a	b	h	a	b	a	a	b	a	b	b	h	a	b	b	h	a	a	-	b	a	h	b	b	b	-	a	b	b	b	b	b
CH02_35145453	2	85.391	b	b	a	a	b	b	b	a	a	a	a	b	b	b	b	a	b	h	a	b	a	a	b	a	b	b	h	a	b	b	h	a	a	-	b	a	h	b	b	b	a	a	b	b	b	b	b
CH02_35145459	2	85.391	b	b	a	a	b	b	b	a	a	a	a	b	b	b	b	a	b	h	a	b	a	a	b	a	b	b	h	a	b	b	h	a	a	-	b	a	h	b	b	b	-	a	b	b	b	b	b
CH02_70026419	2	85.391	b	b	a	a	b	b	b	a	a	a	a	b	b	b	b	a	b	h	a	b	a	a	b	a	h	b	h	a	b	b	a	a	a	b	b	h	a	b	b	b	h	a	-	b	b	b	b
CH02_70026440	2	85.391	b	b	a	a	b	b	b	a	a	a	a	b	b	b	b	-	b	h	a	b	a	a	b	a	h	b	h	a	b	b	a	a	a	b	b	h	a	b	b	b	h	a	-	b	b	b	b
CH02_70026410	2	85.391	b	b	a	a	b	b	b	-	a	a	a	b	b	b	b	-	b	h	a	b	a	a	b	a	h	b	h	a	b	b	a	a	a	b	b	h	a	b	b	b	h	a	-	b	b	b	b
CH02_70026422	2	85.391	b	b	a	a	b	b	b	-	a	a	a	b	b	b	b	-	b	h	a	b	a	a	b	a	h	b	h	a	b	b	a	a	a	b	b	h	a	b	b	b	h	a	-	b	b	b	b
CH01_126572893	2	85.391	b	b	a	a	b	b	b	h	a	a	a	b	b	b	b	h	b	h	a	b	a	a	b	a	h	b	b	a	b	b	a	a	a	b	b	a	a	b	b	b	a	a	-	b	b	b	b
CH01_126572733	2	85.391	b	b	a	a	b	b	b	h	a	a	a	b	b	b	b	h	b	h	a	b	a	a	b	a	h	b	b	a	b	b	a	a	a	b	b	a	a	b	b	b	a	a	-	b	b	b	b
CH02_46715345	2	85.691	b	b	a	a	b	b	b	a	a	a	a	b	b	b	b	a	b	a	a	b	a	a	b	a	b	b	h	a	b	b	a	a	a	-	b	a	a	b	b	b	a	a	b	b	b	b	b
CH02_46715248	2	85.691	b	b	a	a	b	b	b	a	a	a	a	b	b	b	b	a	b	a	a	b	a	a	b	a	b	b	h	a	b	b	a	a	a	-	b	a	a	b	b	b	a	a	b	b	b	b	b
CH02_14118417	2	86.295	b	b	a	a	b	b	b	a	a	a	a	b	b	b	b	a	b	h	a	b	a	h	b	a	b	b	b	a	b	b	-	a	a	-	b	a	a	b	b	b	-	a	b	b	b	b	b
CH02_14118541	2	86.295	b	b	a	a	b	b	b	a	a	a	a	b	b	b	b	a	b	h	a	b	a	h	b	a	b	b	b	a	b	b	b	a	a	-	b	a	a	b	b	b	-	a	b	b	b	b	b
CH02_14118580	2	86.295	b	b	a	a	b	b	b	a	a	a	a	b	b	b	b	a	b	h	a	b	a	h	b	a	b	b	b	a	b	b	b	a	a	-	b	a	a	b	b	b	-	a	b	b	b	b	b
CH02_14118549	2	86.295	b	b	a	a	b	b	b	a	a	a	a	b	b	b	b	a	b	h	a	b	a	h	b	a	b	b	h	a	b	b	b	a	a	-	b	a	a	b	b	b	-	a	b	b	b	b	b
CH02_14118462	2	86.295	b	b	a	a	b	b	b	a	a	a	a	b	b	b	b	a	b	h	a	b	a	h	b	a	b	b	b	a	b	b	b	a	a	-	b	a	a	b	b	b	-	a	b	b	b	b	b
CH02_24399825	2	86.295	b	b	a	a	b	b	b	a	a	a	a	b	b	b	b	a	b	h	a	b	a	a	b	a	b	b	h	a	b	b	b	a	a	b	b	a	a	b	b	b	h	a	b	b	b	h	b
CH02_24399698	2	86.295	b	b	a	a	b	b	b	a	a	a	a	b	b	b	b	a	b	h	a	b	a	a	b	a	b	b	h	a	b	b	-	a	a	b	b	a	a	b	b	b	h	a	b	b	b	h	b
CH02_71943466	2	87.343	b	b	a	a	b	b	b	a	a	a	a	b	b	b	b	h	b	-	a	b	a	a	b	a	b	b	h	a	b	b	a	a	-	b	b	b	h	b	-	b	h	a	b	b	b	h	b
CH02_71943456	2	87.343	b	b	a	a	b	b	b	a	a	a	a	b	b	b	b	h	b	-	a	b	a	a	b	a	b	b	h	a	b	b	a	a	-	b	b	b	h	b	-	b	h	a	b	b	b	h	b
CH01_126526546	2	88.274	b	b	a	a	b	b	b	a	a	a	a	b	b	b	b	h	b	a	a	b	a	a	b	a	b	b	b	h	b	b	a	a	-	b	b	a	h	b	b	b	h	a	b	b	b	b	b
CH01_126526192	2	88.274	b	b	a	a	b	b	b	a	a	a	a	b	b	b	b	h	b	a	a	b	a	a	b	a	b	b	b	h	b	b	a	a	-	b	b	a	h	b	b	b	h	a	b	b	b	b	b
CH02_30555499	2	88.733	b	b	a	a	b	b	b	a	a	a	h	b	b	b	b	h	h	a	a	b	a	a	b	a	b	b	b	b	b	b	a	a	-	b	b	a	b	b	b	b	-	a	b	b	b	b	b
CH02_30555496	2	88.733	b	b	a	a	b	b	b	a	a	a	h	b	b	b	b	h	h	a	a	b	a	a	b	a	b	b	b	b	b	b	a	a	-	b	b	a	b	b	b	b	-	a	b	b	b	b	b
CH02_30555713	2	88.733	b	b	a	a	b	b	b	a	a	a	h	b	b	b	b	h	h	a	a	b	a	a	b	a	b	b	b	b	b	b	a	a	-	b	b	a	b	b	b	b	-	a	b	b	b	b	b
CH02_30555633	2	88.733	b	b	a	a	b	b	b	a	a	a	h	b	b	b	b	h	h	a	a	b	a	a	b	a	b	b	b	b	b	b	a	a	-	b	b	a	b	b	b	b	-	a	b	b	b	b	b
CH02_29796037	2	89.647	b	b	a	a	b	b	b	a	a	a	h	b	b	b	b	h	-	a	a	b	a	a	b	a	b	b	b	h	b	b	a	a	a	b	b	-	a	b	b	b	a	a	b	b	b	b	b
CH02_31720559	2	89.647	b	b	a	a	b	b	b	a	a	a	h	b	b	b	b	h	b	a	a	b	a	a	b	a	b	b	h	a	b	b	a	a	a	b	b	b	a	b	b	b	a	a	b	b	b	b	b
CH02_31720229	2	89.647	b	b	a	a	b	b	b	a	a	a	h	b	b	b	b	h	b	a	a	b	a	a	b	a	b	b	h	a	b	b	a	a	a	b	b	b	a	b	b	b	a	a	b	b	b	b	b
CH02_31720573	2	89.647	b	b	a	a	b	b	b	a	a	a	h	b	b	b	b	a	b	a	a	b	a	a	b	a	b	b	h	a	b	b	a	a	a	b	b	b	a	b	b	b	a	a	b	b	b	b	b
CH02_2363021	2	91.033	b	b	a	a	b	b	b	a	a	a	h	b	b	b	b	a	b	h	a	b	a	a	b	a	b	b	h	a	b	b	h	a	-	b	b	a	a	b	b	b	h	a	a	a	b	b	b
CH02_2362962	2	91.033	b	b	a	a	b	b	b	a	a	a	h	b	b	b	b	a	b	h	a	b	a	a	b	a	b	b	h	a	b	b	h	a	-	b	b	a	a	b	b	b	h	a	a	a	b	b	b
CH02_2362975	2	91.033	b	b	a	a	b	b	b	a	a	a	h	b	b	b	b	a	b	h	a	b	a	a	b	a	b	b	h	a	b	b	h	a	-	b	b	a	a	b	b	b	h	a	a	h	b	b	b
CH02_51486558	2	92.369	b	b	a	a	b	b	b	a	a	a	a	b	b	b	b	a	b	h	a	b	a	a	b	h	b	b	h	a	b	b	h	h	-	b	b	a	b	b	b	b	h	a	-	-	b	b	b
CH02_51486568	2	92.369	b	b	a	a	b	b	b	a	a	a	a	b	b	b	b	a	b	h	a	b	a	a	b	h	b	b	h	a	b	b	h	h	-	b	b	a	b	b	b	b	h	a	-	b	b	b	b
CH02_51486607	2	92.369	b	b	a	a	b	b	b	a	a	a	a	b	b	b	b	a	b	h	a	b	a	a	b	h	b	b	h	a	b	b	h	b	-	b	b	a	b	b	b	b	h	a	-	b	b	b	b
CH02_48930444	2	92.369	b	b	a	a	b	b	b	a	a	a	a	b	b	b	b	a	b	b	a	b	a	a	b	h	b	b	h	a	b	b	h	-	a	b	b	a	-	b	b	b	h	a	b	b	b	b	b
CH02_48930485	2	92.369	b	b	a	a	b	b	b	a	a	a	a	b	b	b	b	a	b	b	a	b	a	a	b	h	b	b	h	a	b	b	h	-	a	b	b	a	-	b	b	b	h	a	b	b	b	b	b
CH02_34259003	2	93.506	b	b	a	a	b	b	b	a	a	a	a	b	b	b	b	a	b	a	a	b	a	a	b	a	b	b	h	b	b	b	h	a	a	b	b	a	a	b	b	b	-	a	b	b	b	b	b
CH02_14832135	2	93.506	h	b	a	a	b	b	b	a	a	a	a	b	b	b	b	a	b	a	a	b	a	a	b	a	b	b	h	-	b	b	a	a	-	b	b	h	a	b	b	b	a	a	h	b	b	b	b
CH02_59706355	2	94.865	b	b	a	a	b	b	b	a	a	a	a	b	b	b	b	a	-	a	a	a	a	a	b	a	b	b	h	a	b	b	-	a	a	b	b	h	a	b	b	b	-	a	h	b	b	b	b
CH02_59706602	2	94.865	b	b	a	a	b	b	b	a	a	a	a	b	b	b	b	a	-	a	a	a	a	a	b	a	b	b	h	a	b	b	-	a	a	b	b	h	a	b	b	b	-	a	h	b	b	b	b
CH02_23548170	2	95.914	b	b	a	a	b	b	b	a	a	a	a	h	b	b	b	a	b	a	a	b	a	a	b	a	b	b	h	a	b	b	b	a	-	b	b	h	a	b	b	b	h	a	h	b	b	b	b
CH02_23548024	2	95.914	b	b	a	a	b	b	b	a	a	a	a	h	b	b	b	a	b	a	a	b	a	a	b	a	b	b	h	a	b	b	b	a	-	b	b	h	a	b	b	b	h	a	-	b	b	b	b
CH02_23547967	2	95.914	b	b	a	a	b	b	b	a	a	a	a	h	b	b	b	a	b	a	a	b	a	a	b	a	b	b	h	a	b	b	b	a	-	b	b	h	a	b	b	b	h	a	-	b	b	b	b
CH02_28523014	2	95.914	b	b	a	a	b	b	h	a	a	h	h	h	b	b	b	a	b	h	a	h	a	a	b	a	b	b	h	a	b	b	b	h	b	b	b	h	a	b	b	b	h	a	-	b	b	b	b
CH02_45161975	2	96.703	b	b	a	a	b	b	b	a	a	a	h	h	b	b	b	a	b	h	a	h	a	a	b	a	b	b	h	a	h	b	h	a	-	b	b	-	a	b	b	b	h	a	-	-	-	b	-
CH02_67091344	2	96.703	b	b	a	a	b	b	b	a	a	a	a	h	b	b	b	a	b	h	a	h	a	a	b	a	b	b	b	a	h	b	h	a	b	b	b	h	a	b	b	b	h	a	-	b	a	b	b
CH02_67091450	2	96.703	b	b	a	a	b	b	b	a	a	a	a	h	b	b	b	a	b	h	a	h	a	a	b	a	b	b	b	a	h	b	h	a	b	b	b	h	a	b	b	b	h	a	-	b	a	b	h
CH02_67091451	2	96.703	b	b	a	a	b	b	b	a	a	a	a	h	b	b	b	a	b	h	a	h	a	a	b	a	b	b	b	a	h	b	h	a	b	b	b	h	a	b	b	b	h	a	-	b	a	b	b
CH02_66169962	2	97.234	b	b	a	a	b	b	b	a	a	a	a	b	b	b	b	a	b	a	a	b	a	a	b	a	b	b	b	a	b	b	h	a	-	b	b	h	a	b	b	b	h	a	-	b	h	b	b
CH02_66170005	2	97.234	b	b	a	a	b	b	b	a	a	a	a	b	b	b	b	a	b	a	a	b	a	a	b	a	b	b	b	a	b	b	h	a	-	b	b	h	a	b	b	b	h	a	-	b	h	b	b
CH02_66170082	2	97.234	b	b	a	a	b	b	b	a	a	a	a	b	b	b	b	a	b	a	a	b	a	a	b	a	b	b	b	a	b	b	h	a	h	b	b	h	a	b	b	b	h	a	-	b	h	b	b
CH02_66170021	2	97.234	b	b	a	a	b	b	b	a	a	a	a	b	b	b	b	a	b	a	a	b	a	a	b	a	b	b	b	a	b	b	-	a	-	b	b	h	a	b	b	b	h	a	-	b	b	b	b
CH02_11377613	2	97.234	b	b	a	a	b	b	b	a	a	a	a	b	b	b	b	a	b	a	a	b	a	a	b	a	b	b	h	a	b	b	a	a	-	b	b	h	a	b	b	b	a	a	-	b	b	b	b
CH02_11377689	2	97.234	b	b	a	a	b	b	b	a	a	a	a	b	b	b	b	a	b	a	a	b	a	a	b	a	b	b	b	a	b	b	a	a	-	b	b	h	a	b	b	b	a	a	-	b	b	b	b
CH02_70148803	2	97.234	b	b	a	a	b	b	b	a	a	a	a	b	b	b	b	a	b	a	a	b	a	a	b	a	b	b	b	a	b	b	a	a	-	b	b	h	a	b	b	b	a	a	b	b	b	b	b
CH02_11247570	2	98.199	b	b	a	a	b	b	b	a	a	a	a	b	b	b	b	-	b	a	a	b	a	a	b	a	b	b	b	a	b	b	a	a	a	b	b	h	a	b	b	b	-	a	b	b	b	b	b
CH02_11247711	2	98.199	b	b	a	a	b	b	b	a	a	a	a	b	b	b	b	h	b	a	a	b	a	a	b	a	b	b	b	a	b	b	a	a	a	b	b	h	a	b	b	b	-	a	b	b	b	b	b
CH02_11247548	2	98.199	b	b	a	a	b	b	b	a	a	a	a	b	b	b	b	-	b	a	a	b	-	a	b	a	b	b	b	a	b	b	a	a	-	b	b	h	a	h	-	b	-	a	b	b	b	b	b
CH02_11247725	2	98.199	b	b	a	a	b	b	b	a	a	a	a	b	b	b	b	h	b	a	a	b	-	a	b	a	b	b	b	a	b	b	a	a	-	b	b	h	a	h	-	b	-	a	b	b	b	b	b
CH02_9704906	2	98.71	b	b	a	a	b	b	b	a	a	a	a	b	b	b	b	h	b	a	a	b	h	a	b	a	b	b	h	a	b	b	a	a	b	b	b	h	h	h	b	b	-	a	b	b	b	b	b
CH02_9704923	2	98.71	b	b	a	a	b	b	b	a	a	a	a	b	b	b	b	h	b	a	a	b	h	a	b	a	b	b	h	a	b	b	a	a	b	b	b	h	h	h	b	b	b	a	b	b	b	b	b
CH02_34251493	2	99.435	b	b	a	a	b	b	b	a	a	a	a	b	-	b	b	a	b	a	a	b	h	a	b	a	b	b	h	a	b	b	a	a	-	b	b	-	-	b	b	b	h	a	b	h	b	b	b
CH02_34380049	2	99.435	b	b	a	a	b	b	b	a	a	a	h	b	b	b	b	a	b	a	a	b	a	a	b	a	b	b	h	a	b	b	a	a	a	b	b	h	a	b	b	b	a	a	b	b	b	b	b
CH02_28094194	2	99.435	b	b	a	a	b	b	b	a	a	a	a	b	b	b	b	a	b	a	a	b	a	a	b	a	b	b	h	a	b	b	a	h	a	b	b	a	a	b	b	b	-	a	b	b	b	b	b
CH02_144703	2	99.435	b	b	a	a	b	b	b	a	a	a	a	b	b	b	b	a	b	a	a	b	a	a	b	a	b	b	h	a	b	b	h	h	a	b	b	a	a	b	b	b	-	a	b	b	b	b	b
CH02_144647	2	99.435	b	b	a	a	b	b	b	a	a	a	a	b	b	b	b	a	b	a	a	b	a	a	b	a	b	b	h	a	b	b	h	h	a	b	b	a	a	b	b	b	-	a	b	b	b	b	b
CH02_34251455	2	99.435	b	b	a	a	b	b	b	a	a	a	a	b	b	b	b	a	b	a	a	b	a	a	b	a	b	b	h	a	b	b	a	a	a	b	b	a	a	b	b	b	h	a	b	b	b	b	b
CH02_30369884	2	99.435	b	b	a	a	b	b	b	a	a	a	a	b	b	b	b	a	b	a	a	b	a	a	b	a	b	b	h	a	b	b	a	a	a	b	b	a	a	b	b	b	a	a	b	b	b	b	b
CH02_516307	2	99.435	b	b	a	a	b	b	b	a	a	a	a	b	b	b	b	a	b	a	a	b	a	a	b	a	b	b	h	a	b	b	a	a	a	-	b	a	a	b	b	b	a	a	b	b	b	b	b
CH02_25497514	2	99.435	b	b	a	a	b	b	b	a	a	a	a	b	b	b	b	a	b	a	a	b	a	a	b	a	b	b	h	a	b	b	a	a	a	b	b	a	a	b	b	b	-	a	b	b	b	b	b
CH02_28353568	2	99.435	b	b	a	a	b	b	b	a	a	a	a	b	b	b	b	a	b	a	a	b	a	a	b	a	b	b	h	a	b	b	a	a	a	b	b	a	a	b	b	b	-	a	b	b	b	b	b
CH02_70181507	2	99.435	b	b	a	a	b	b	b	a	a	a	a	b	b	b	b	a	b	a	a	b	a	a	b	a	b	b	h	a	b	b	a	a	a	b	b	a	a	b	b	b	-	a	b	b	b	b	b
CH02_144185	2	100.039	b	b	a	a	b	b	b	a	a	a	a	b	b	b	b	a	b	h	a	b	a	a	b	a	b	b	h	a	b	b	a	-	a	b	b	a	a	b	b	b	b	a	h	b	b	b	b
CH02_13143516	2	100.039	b	b	a	a	b	b	b	a	a	a	a	b	b	b	b	a	b	h	a	b	a	a	b	a	b	b	h	a	b	b	a	h	a	b	b	a	a	b	b	b	b	a	h	b	b	b	b
CH02_35294657	2	100.039	b	b	a	a	b	b	b	a	a	a	a	b	b	b	b	a	b	h	a	b	a	a	b	a	b	b	h	a	b	b	a	a	a	b	b	a	a	b	-	b	-	a	b	b	b	b	b
CH02_35294744	2	100.039	b	b	a	a	b	b	b	a	a	a	a	b	b	b	b	a	b	h	a	b	a	a	b	a	b	b	h	a	b	b	a	a	a	b	b	a	a	b	-	b	-	a	b	b	b	b	b
CH02_60955524	2	100.039	b	b	a	a	b	b	b	a	a	a	a	b	b	b	b	a	b	a	-	b	a	a	b	a	b	b	h	a	b	b	a	a	a	b	a	a	a	b	b	b	b	a	b	b	b	b	b
CH02_13005197	2	100.039	b	b	a	a	b	b	b	a	a	a	a	b	b	b	b	a	b	h	h	b	a	a	b	a	b	b	h	a	b	b	a	a	a	b	-	-	a	b	-	b	b	a	b	b	b	b	b
CH02_13005034	2	100.339	b	b	a	a	b	b	b	a	a	a	a	b	b	b	b	a	b	h	h	b	a	a	b	a	b	b	h	-	b	b	a	a	-	b	b	-	a	b	-	b	h	a	b	b	b	b	b
CH02_11050507	2	100.339	b	b	a	a	b	b	b	a	a	a	a	b	b	b	b	a	b	h	a	b	a	a	b	a	b	b	h	b	b	b	a	a	h	b	b	a	h	b	h	b	-	a	b	b	b	b	b
CH02_11050631	2	100.339	b	b	a	a	b	b	b	a	a	a	a	b	b	b	b	a	b	h	a	b	a	a	b	a	b	b	h	b	b	b	a	a	h	b	b	a	h	b	h	b	-	a	b	b	b	b	b
CH02_50076707	2	100.783	b	b	a	a	b	b	b	a	a	a	a	b	b	b	b	a	b	a	a	b	a	a	b	a	b	b	h	b	b	b	b	h	-	b	b	h	a	b	-	b	h	a	b	b	b	b	b
CH02_50076668	2	100.783	b	b	a	a	b	b	b	a	a	a	a	b	b	b	b	a	b	a	a	b	a	a	b	a	b	b	h	b	b	b	b	h	-	b	b	h	a	b	-	b	h	a	b	b	b	b	b
CH02_13114850	2	101.277	b	b	a	a	b	b	b	a	a	h	a	-	b	b	b	a	b	h	a	b	a	a	b	a	b	b	h	-	b	b	b	a	a	b	b	h	a	b	h	b	h	a	-	b	b	b	b
CH02_13114596	2	101.277	b	b	a	a	b	b	b	a	a	h	a	-	b	b	b	a	b	h	a	b	a	a	b	a	b	b	h	a	b	b	b	a	a	b	b	h	a	b	h	b	h	a	-	b	b	b	b
CH02_11368677	2	101.277	b	b	a	a	b	b	b	a	a	a	a	b	b	b	b	a	b	-	a	b	a	a	b	a	b	b	h	a	b	b	b	h	a	b	b	b	a	b	b	b	b	a	b	b	b	b	b
CH02_48596023	2	102.258	b	b	a	a	b	b	b	a	a	a	a	b	b	b	b	a	b	h	a	b	a	a	b	a	b	b	h	b	b	b	-	-	a	b	b	b	a	b	b	b	b	a	b	b	b	b	b
CH02_58161641	2	102.258	b	b	a	a	b	b	b	a	a	a	a	b	b	b	b	a	b	h	a	b	a	a	b	a	b	b	h	b	b	b	a	b	a	b	b	b	a	b	b	b	b	a	-	b	b	b	b
CH02_58161648	2	102.258	b	b	a	a	b	b	b	a	a	a	a	b	b	b	b	a	b	h	a	b	a	a	b	a	b	b	h	b	b	b	a	b	a	b	b	b	a	b	b	b	b	a	-	b	b	b	b
CH02_16767658	2	102.258	b	b	a	a	b	b	b	a	a	a	a	b	b	b	b	a	b	h	a	b	a	a	b	a	b	b	h	-	b	b	a	-	a	b	b	b	a	b	b	b	b	a	h	b	b	b	b
CH02_25696236	2	103.24	b	b	a	a	b	b	b	a	a	a	a	b	b	b	b	a	b	h	a	b	a	a	b	a	b	b	h	b	b	b	-	a	-	b	b	a	a	b	b	b	-	a	b	b	b	b	b
CH02_51452774	2	103.24	b	b	a	a	b	b	b	a	a	a	a	b	b	b	b	a	b	-	a	b	a	a	b	a	b	b	h	-	b	b	a	-	-	b	b	a	a	b	b	b	-	a	b	b	b	b	b
CH02_51452796	2	103.24	b	b	a	a	b	b	b	a	a	a	a	b	b	b	b	a	b	-	a	b	a	a	b	a	b	b	h	-	b	b	a	-	-	b	b	a	a	b	b	b	b	a	b	b	b	b	b
CH02_48660748	2	105.175	b	b	h	a	b	b	b	a	a	a	a	b	b	b	b	a	b	h	a	b	a	h	b	b	b	b	h	h	b	b	h	a	-	b	b	a	a	b	b	b	-	a	b	b	b	b	b
CH02_48660871	2	105.175	b	b	h	a	b	b	b	a	a	a	a	b	b	b	b	a	b	h	a	b	a	h	b	b	b	b	h	h	b	b	h	a	-	b	b	a	a	b	b	b	-	a	b	b	b	b	b
CH02_48660879	2	105.175	b	b	h	a	b	b	b	a	a	a	a	b	b	b	b	a	b	h	a	b	a	h	b	b	b	b	h	h	b	b	h	a	-	b	b	a	a	b	b	b	-	a	b	b	b	b	b
CH02_48660884	2	105.175	b	b	h	a	b	b	b	a	a	a	a	b	b	b	b	a	b	h	a	b	a	h	b	b	b	b	h	h	b	b	h	a	-	b	b	a	a	b	b	b	-	a	b	b	b	b	b
CH02_48660757	2	105.175	b	b	h	a	b	b	b	a	a	a	a	b	b	b	b	a	b	h	a	b	a	h	b	b	b	b	h	h	b	b	h	a	-	b	b	a	a	b	b	b	-	a	b	b	b	b	b
CH02_6660851	2	105.175	b	b	a	a	b	b	b	a	a	a	a	b	b	b	b	a	b	h	h	b	a	a	b	h	b	b	b	a	b	b	-	h	a	b	b	-	a	b	b	b	a	a	b	b	b	b	b
CH02_12129606	2	105.175	b	b	a	a	b	b	b	a	a	a	a	b	b	b	b	a	b	b	-	b	a	a	b	b	b	b	b	a	b	b	-	-	a	b	b	a	a	b	b	b	h	a	b	b	b	b	b
CH02_43354825	2	105.175	b	b	a	a	b	b	b	a	a	a	a	b	b	b	b	a	b	h	a	b	a	a	b	b	b	b	b	a	b	b	b	a	a	b	b	a	a	b	b	b	-	a	b	b	b	b	b
CH02_37688025	2	106.709	b	b	a	a	b	b	b	a	a	a	a	b	b	b	b	a	b	h	a	b	a	a	b	a	b	b	b	h	b	b	a	a	h	b	-	a	a	b	b	b	-	a	b	b	b	b	b
CH02_23578818	2	107.773	b	b	a	a	b	b	b	a	a	a	a	b	b	b	b	a	b	h	h	a	a	a	b	a	b	b	b	-	b	b	a	h	-	b	b	a	a	b	b	b	-	a	b	b	b	b	b
CH02_23579034	2	107.773	b	b	a	a	b	b	b	a	a	a	a	b	b	b	b	a	b	h	h	a	a	a	b	a	b	b	b	-	b	b	a	h	h	b	b	a	a	b	b	b	-	a	b	b	b	b	b
CH02_43129646	2	107.773	b	b	a	a	b	b	b	a	a	a	a	b	b	b	b	a	b	h	h	h	a	a	b	a	b	b	b	b	b	b	a	-	-	b	b	a	a	b	b	b	b	a	b	b	b	b	b
CH02_43129476	2	107.773	b	b	a	a	b	b	b	a	a	a	a	b	b	b	b	a	b	h	h	h	a	a	b	a	b	b	b	b	b	b	a	-	-	b	b	a	a	b	b	b	b	a	b	b	b	b	b
CH02_68658029	2	108.914	b	b	a	a	b	b	b	a	a	a	a	b	b	b	b	h	b	h	h	b	a	a	b	a	b	b	b	a	b	b	a	h	b	h	h	a	a	b	b	b	b	a	b	b	b	b	b
CH02_68658016	2	108.914	b	b	a	a	b	b	b	a	a	a	a	b	b	b	b	h	b	h	h	b	a	a	b	a	b	b	h	a	b	b	a	h	b	h	h	a	a	b	b	b	b	a	b	b	b	b	b
CH02_68657975	2	108.914	b	b	a	a	b	b	b	a	a	a	a	b	b	b	b	h	b	h	h	b	a	a	b	a	b	b	h	a	b	b	a	h	b	h	h	a	a	b	b	b	b	a	b	b	b	b	b
CH02_45482269	2	108.914	b	b	a	a	b	b	b	a	a	a	a	b	b	b	b	h	b	h	h	b	a	a	b	a	b	b	h	a	b	b	h	h	-	b	b	a	a	b	b	b	b	a	h	b	b	b	h
CH02_45482252	2	108.914	b	b	a	a	b	b	b	a	a	a	a	b	b	b	b	a	b	h	a	b	a	a	b	a	b	b	h	a	b	b	h	h	-	b	b	h	a	b	b	b	b	a	h	b	b	b	b
CH02_45482335	2	108.914	b	b	a	a	b	b	b	a	a	a	a	b	b	b	b	a	b	h	a	b	a	a	b	a	b	b	h	a	b	b	h	h	-	b	b	a	a	b	b	b	b	a	h	b	b	b	b
CH02_45296682	2	109.764	b	b	a	a	b	b	b	a	a	a	a	b	b	b	b	a	h	h	a	b	h	a	b	-	b	b	h	a	b	b	h	a	a	b	b	-	a	b	b	b	b	a	h	b	b	b	b
CH02_45296693	2	109.764	b	b	a	a	b	b	b	a	a	a	a	b	b	b	b	a	h	h	a	b	h	a	b	-	b	b	h	a	b	b	h	a	a	b	b	-	a	b	b	b	b	a	h	b	b	b	b
CH02_48607945	2	109.764	b	b	a	a	b	b	b	a	a	a	a	b	b	b	b	a	b	h	a	b	a	a	b	a	b	b	h	-	b	b	h	a	a	b	b	a	a	b	b	b	-	a	b	b	b	b	b
CH02_48608029	2	109.764	b	b	a	a	b	b	b	a	a	a	a	b	b	b	b	a	b	h	a	b	a	a	b	a	b	b	h	-	b	b	h	a	a	b	b	a	a	b	b	b	-	a	b	b	b	b	b
CH02_8343667	2	110.183	b	b	a	a	b	b	b	a	a	a	a	b	b	b	b	a	b	h	a	b	a	a	b	a	b	b	h	a	b	b	h	a	a	b	b	a	a	b	b	b	-	a	b	b	b	b	b
CH02_8343415	2	110.183	b	b	a	a	b	b	b	a	a	a	a	b	b	b	b	a	b	h	a	b	a	a	b	a	b	b	h	a	b	b	h	a	a	b	b	a	a	b	b	b	-	a	b	b	b	b	b
CH02_48815996	2	110.183	b	b	a	a	b	b	b	a	a	a	a	b	b	b	b	a	b	a	a	b	a	a	b	a	b	b	h	a	b	b	-	a	-	b	b	a	h	b	-	b	b	a	b	b	b	b	b
CH02_48816030	2	110.183	b	b	a	a	b	b	b	a	a	a	a	b	b	b	b	a	b	a	a	b	a	a	b	a	b	b	h	a	b	b	-	a	-	b	b	a	h	b	-	b	b	a	b	b	b	b	b
CH02_45162037	2	110.679	b	b	a	a	b	b	b	a	a	a	h	b	b	b	b	a	b	a	a	a	a	a	b	a	b	b	h	a	b	b	-	a	a	b	b	a	a	b	b	b	-	a	-	b	b	b	b
CH02_35092927	2	110.679	b	b	a	a	b	b	b	a	a	a	h	b	b	b	b	a	b	a	a	a	a	a	b	a	b	b	h	a	b	b	b	a	a	b	b	a	a	b	b	b	-	a	-	b	b	b	b
CH02_35092737	2	110.679	b	b	a	a	b	b	b	a	a	a	h	b	b	b	b	a	b	a	a	a	a	a	b	a	b	b	h	a	b	b	b	a	a	b	b	a	a	b	b	b	-	a	-	b	b	b	b
CH02_42496039	2	111.216	b	b	a	a	b	b	b	a	a	a	h	b	b	b	b	a	b	a	a	a	a	a	b	a	b	b	h	a	b	b	a	a	a	b	b	h	a	b	b	b	-	a	h	b	b	b	b
CH02_47203315	2	111.754	b	b	a	a	b	b	b	a	a	a	h	b	h	b	b	-	b	a	a	b	a	a	b	a	b	b	h	a	b	b	a	-	-	b	b	-	a	b	b	b	a	a	b	b	b	b	b
CH02_69617017	2	112.94	b	b	a	a	b	b	b	a	a	a	a	b	h	b	b	h	b	-	a	b	a	a	b	a	b	b	h	a	b	b	a	a	a	b	b	a	a	b	b	b	b	a	b	b	b	b	b
CH02_51227313	2	112.94	b	b	a	a	b	b	b	a	a	a	a	b	h	b	b	h	b	b	a	b	a	a	b	a	b	b	h	a	b	b	-	a	a	b	b	a	a	b	b	b	b	a	b	b	b	b	b
CH02_51227271	2	112.94	b	b	a	a	b	b	b	a	a	a	a	b	h	b	b	h	b	b	a	b	a	a	b	a	b	b	h	a	b	b	-	a	a	b	b	a	a	b	b	b	b	a	b	b	b	b	b
CH02_49469903	2	114.374	b	b	a	a	b	b	b	a	a	a	a	b	h	b	b	h	b	h	a	b	a	a	b	a	b	b	h	a	b	b	-	a	a	b	b	a	a	b	b	b	a	a	b	b	b	b	b
CH02_49652974	2	114.374	b	b	a	a	b	b	b	a	a	a	a	b	b	b	b	a	b	h	a	b	a	a	b	a	b	b	h	a	b	b	-	a	a	b	b	a	a	b	b	b	-	a	b	b	b	b	b
CH02_49652987	2	114.374	b	b	a	a	b	b	b	a	a	a	a	b	b	b	b	a	b	h	a	b	a	a	b	a	b	b	h	a	b	b	-	a	a	b	b	a	a	b	b	b	-	a	b	b	b	b	b
CH02_70181551	2	115.08	b	b	a	a	b	b	b	a	a	a	a	b	b	b	b	a	b	a	a	b	a	a	b	a	b	b	h	a	b	b	a	-	a	b	b	a	a	b	b	b	-	a	b	b	b	b	b
CH02_70181698	2	115.08	b	b	a	a	b	b	b	a	a	a	a	b	b	b	b	a	b	a	a	b	a	a	b	a	b	b	h	a	b	b	a	-	a	b	b	a	a	b	b	b	a	a	b	b	b	b	b
CH02_70181576	2	115.08	b	b	a	a	b	b	b	a	a	a	a	b	b	b	b	a	b	a	a	b	a	a	b	a	b	b	h	a	b	b	a	-	a	b	b	a	a	b	b	b	a	a	b	b	b	b	b
CH02_48700540	2	115.568	b	b	a	a	b	b	b	a	a	a	a	b	b	b	b	a	b	a	a	b	a	a	b	a	b	b	h	a	b	b	a	h	a	b	b	-	a	b	b	b	-	a	-	b	b	b	b
CH01_126704058	2	115.568	b	b	a	a	b	b	b	a	a	a	a	b	b	b	b	a	b	a	a	b	a	a	b	a	b	b	b	h	b	b	a	h	a	b	b	-	a	b	b	b	-	a	a	b	b	b	b
CH02_3353811	2	115.956	b	b	a	a	b	b	b	a	a	a	a	b	a	b	b	a	b	a	a	b	a	a	b	a	b	b	h	h	b	b	a	a	a	b	b	h	a	b	b	b	-	a	-	b	b	b	b
CH02_3353739	2	115.956	b	b	a	a	b	b	b	a	a	a	a	b	a	b	b	a	b	a	a	b	a	a	b	a	b	b	h	-	b	b	a	a	a	b	b	-	a	b	b	b	-	a	-	b	b	b	b
CH02_33487231	2	116.344	b	b	a	a	b	b	b	a	a	a	a	b	-	b	b	a	b	a	a	b	a	a	b	a	b	b	h	-	b	b	a	a	a	b	b	a	a	b	b	b	-	a	h	b	b	b	b
CH02_33487302	2	116.344	b	b	a	a	b	b	b	a	a	a	a	b	b	b	b	a	b	a	a	b	a	a	b	a	b	b	h	-	b	b	a	a	a	b	b	a	a	b	b	b	-	a	h	b	b	b	b
CH02_49637144	2	116.399	b	b	a	a	b	b	b	a	a	a	a	b	b	b	b	a	b	a	a	b	a	a	b	a	b	b	h	a	b	b	h	a	-	b	b	h	a	b	b	b	a	a	b	b	b	b	b
CH02_53944227	2	116.399	b	b	a	a	b	b	b	a	a	a	a	b	b	b	b	a	b	a	a	b	a	a	b	a	b	b	h	a	b	b	a	a	-	b	b	h	a	b	b	b	a	a	b	b	b	b	b
CH02_13020563	2	116.935	b	b	a	a	b	b	b	a	a	a	a	h	a	b	b	a	b	a	a	b	a	a	b	a	b	b	h	a	b	b	a	b	-	b	b	h	a	b	b	b	a	a	b	b	b	b	b
CH02_6329386	2	117.818	b	b	a	a	b	b	b	a	a	a	a	b	h	b	b	a	b	a	a	b	a	a	b	a	b	b	h	a	b	b	a	-	a	b	b	-	a	b	b	b	-	a	b	b	b	b	b
CH02_10395768	2	117.818	b	b	a	a	b	b	b	a	a	a	a	b	b	b	b	a	b	a	a	b	a	a	b	h	b	b	h	a	b	b	a	-	-	b	b	h	a	b	b	b	-	a	b	b	b	b	b
CH02_13256528	2	117.818	b	b	a	a	b	b	b	a	a	a	a	b	b	b	b	a	b	a	a	b	a	a	b	a	b	b	h	a	b	b	a	a	-	b	b	b	a	b	b	b	h	a	b	b	b	b	b
CH02_13256549	2	117.818	b	b	a	a	b	b	b	a	a	a	a	b	b	b	b	a	b	a	a	b	a	a	b	a	b	b	h	a	b	b	a	a	h	b	b	b	a	b	b	b	h	a	b	b	b	b	b
CH02_13256197	2	117.818	b	b	a	a	b	b	b	a	a	a	a	b	b	b	b	a	b	a	a	b	a	a	b	a	b	b	h	a	b	b	a	h	h	b	b	-	a	b	b	b	h	a	b	b	b	b	b
CH02_22119378	2	118.293	b	b	a	a	b	b	b	a	a	a	a	b	b	b	b	a	b	a	a	b	a	a	b	a	b	b	h	a	b	b	a	b	-	b	b	h	a	b	b	b	-	a	b	b	b	b	b
CH02_22119370	2	118.293	b	b	a	a	b	b	b	a	a	a	a	b	b	b	b	a	b	a	a	b	a	a	b	a	b	b	h	a	b	b	a	b	h	b	b	h	a	b	b	b	-	a	b	b	b	b	b
CH02_40188059	2	118.643	b	b	a	a	b	b	b	a	a	a	a	b	b	b	b	h	b	a	a	b	a	a	b	a	b	b	h	a	b	b	a	b	-	b	b	a	a	b	b	b	a	a	b	b	b	b	b
CH02_39093228	2	118.851	b	b	a	a	b	b	b	a	a	a	a	b	b	b	b	b	b	a	a	b	a	a	b	a	b	b	h	a	b	b	h	b	h	b	b	a	h	b	-	b	-	a	b	b	b	b	b
CH02_39093454	2	118.851	b	b	a	a	b	b	b	a	a	a	a	b	b	b	b	b	b	a	a	b	a	a	b	a	b	b	h	a	b	b	h	b	h	b	b	a	h	b	-	b	-	a	b	b	b	b	b
CH02_48816026	2	119.462	b	b	a	a	b	b	b	a	a	a	a	b	b	b	b	a	b	a	a	b	a	a	b	a	b	b	h	a	b	b	-	a	-	b	b	a	h	b	-	b	b	a	b	b	b	b	b
CH02_13114645	2	119.462	b	b	a	a	b	b	b	a	a	a	a	b	b	b	b	b	b	a	a	b	a	a	b	a	b	b	h	a	b	b	-	a	a	b	b	a	h	b	h	b	-	a	b	b	b	b	b
CH02_8343468	2	120.37	b	b	a	a	b	b	b	a	a	a	a	b	b	b	b	b	-	a	a	b	a	a	b	a	b	b	h	a	b	b	a	b	a	b	b	a	a	b	b	b	-	a	b	b	b	b	b
CH02_46517033	2	120.37	b	b	a	a	b	b	b	a	a	a	a	b	b	b	b	-	a	a	a	b	a	a	b	a	b	b	h	a	b	b	a	-	a	b	b	a	a	b	b	b	-	a	b	b	b	b	b
CH02_8343660	2	120.37	b	b	a	a	b	b	b	a	a	a	a	b	b	b	b	b	-	a	a	b	a	a	b	a	b	b	h	a	b	b	a	b	a	b	b	a	a	b	b	b	-	a	b	b	b	b	b
CH02_59014125	2	121.39	b	b	a	a	b	b	b	a	a	a	a	b	b	b	b	a	b	a	a	b	a	a	b	a	b	b	h	a	b	b	a	-	-	b	b	a	a	b	b	b	b	a	b	b	b	b	b
CH02_59014070	2	121.39	b	b	a	a	b	b	b	a	a	a	a	b	b	b	b	a	b	a	a	b	a	a	b	a	b	b	h	a	b	b	a	-	-	b	b	a	a	b	b	b	b	a	b	b	b	b	b
CH02_44882354	2	121.39	b	b	a	a	b	b	b	a	a	a	a	h	b	b	b	a	b	a	a	b	a	a	b	a	b	b	h	a	b	b	-	-	-	b	b	a	a	b	b	b	-	a	b	b	b	b	b
CH02_44882381	2	121.39	b	b	a	a	b	b	b	a	a	a	a	h	b	b	b	a	b	a	a	b	a	a	b	a	b	b	h	a	b	b	-	-	-	b	b	a	a	b	b	b	h	a	b	b	b	b	b
CH02_44882308	2	122.162	b	b	a	a	b	b	b	a	a	a	a	h	b	b	b	a	h	b	a	a	a	a	b	a	b	b	h	a	b	b	a	-	h	b	b	a	a	b	b	b	-	a	b	b	b	b	b
CH02_44882533	2	122.162	b	b	a	a	b	b	b	a	a	a	a	h	b	b	b	a	h	b	a	a	a	a	b	a	b	b	h	a	b	b	a	-	-	b	b	a	a	b	b	b	-	a	b	b	b	b	b
CH02_13049693	2	123.74	b	b	a	a	b	b	b	a	a	a	a	h	b	b	b	a	b	a	a	b	a	a	b	a	b	b	h	a	b	b	-	a	-	b	b	b	a	b	b	b	-	a	b	b	b	b	b
CH02_13049863	2	123.74	b	b	a	a	b	b	b	a	a	a	a	h	b	b	b	a	b	a	a	b	a	a	b	a	b	b	h	a	b	b	-	a	-	b	b	b	a	b	b	b	h	a	b	b	b	b	b
CH02_61304212	2	125.147	b	b	a	a	b	b	b	a	a	a	a	b	b	b	b	a	b	b	a	b	a	a	b	a	b	b	h	a	b	b	a	a	a	b	b	a	b	b	-	b	h	a	b	b	b	b	b
CH02_61304049	2	125.147	b	b	a	a	b	b	b	a	a	a	a	b	b	b	b	a	b	b	a	b	a	a	b	a	b	b	h	a	b	b	a	a	a	b	b	a	h	b	-	b	h	a	b	b	b	b	b
CH02_61304054	2	125.147	b	b	a	a	b	b	b	a	a	a	a	b	b	b	b	a	b	b	a	b	a	a	b	a	b	b	h	a	b	b	a	a	a	b	b	a	h	b	-	b	h	a	b	b	b	b	b
CH02_61304262	2	125.147	b	b	a	a	b	b	b	a	a	a	a	b	b	b	b	a	b	b	a	b	a	a	b	a	b	b	h	a	b	b	a	a	a	b	b	a	h	b	-	b	h	a	b	b	b	b	b
CH02_61304266	2	125.147	b	b	a	a	b	b	b	a	a	a	a	b	b	b	b	a	b	b	a	b	a	a	b	a	b	b	h	-	b	b	a	a	h	b	b	a	b	b	-	b	h	a	b	b	b	b	b
CH02_61304236	2	125.147	b	b	a	a	b	b	b	a	a	a	a	b	b	b	b	a	b	b	a	b	a	a	b	a	b	b	h	a	b	b	a	a	h	b	b	a	b	b	-	b	h	a	b	b	b	b	b
CH02_48608211	2	125.147	b	b	a	a	b	b	b	a	a	a	a	b	b	b	b	a	b	h	a	b	a	a	b	a	b	b	h	a	b	b	a	a	a	b	b	a	-	b	b	b	-	a	b	b	b	b	b
CH02_6107181	2	126.098	b	b	a	a	b	b	b	a	a	a	a	b	b	b	b	a	b	a	a	b	a	a	b	a	b	b	h	a	b	b	a	a	a	b	b	a	a	b	b	b	h	a	b	b	b	b	b
CH02_6107137	2	126.098	b	b	a	a	b	b	b	a	a	a	a	b	b	b	b	a	b	a	a	b	a	a	b	a	b	b	h	a	b	b	a	a	a	b	b	a	a	b	b	b	h	a	b	b	b	b	b
CH02_8757349	2	126.532	b	b	a	a	b	b	b	a	a	a	a	-	b	b	b	a	b	a	h	-	a	a	b	a	b	b	b	a	b	b	a	-	h	b	b	a	a	b	b	b	-	a	b	b	b	b	b
CH02_8757295	2	126.532	b	b	a	a	b	b	b	a	a	a	a	-	b	b	b	a	-	a	h	-	a	a	b	a	b	b	b	a	b	b	a	-	h	b	b	a	a	b	b	b	-	a	b	b	b	b	b
CH02_60955588	2	126.532	b	b	a	a	b	b	b	a	a	a	a	b	h	b	b	a	b	a	-	b	a	a	b	a	b	b	b	a	b	b	a	h	h	b	b	a	a	b	b	b	b	a	b	b	b	b	b
CH02_60955465	2	126.532	b	b	a	a	b	b	b	a	a	a	a	b	h	b	b	-	b	a	-	b	a	a	b	a	b	b	b	a	b	b	a	h	h	b	b	a	a	b	b	b	b	a	b	b	b	b	b
CH02_48926424	2	126.532	b	b	a	a	b	b	b	a	a	a	a	b	b	b	b	a	b	a	a	b	a	a	b	a	b	b	b	a	b	b	a	a	-	b	b	a	a	b	b	b	-	a	b	b	b	b	b
CH02_12131351	2	126.532	b	b	a	a	b	b	b	a	a	a	a	b	b	b	b	a	b	a	a	b	a	a	b	a	b	b	h	a	b	b	a	a	-	b	b	a	a	b	b	b	h	a	b	h	b	b	b
CH02_67138583	2	126.532	b	b	a	a	b	b	b	a	a	a	a	b	b	b	b	a	b	a	a	b	a	a	b	a	b	b	h	a	b	b	a	a	-	b	b	a	a	b	b	b	-	a	-	h	b	b	b
CH02_51703552	2	126.941	b	b	a	a	b	b	b	a	a	a	a	b	b	b	b	a	b	b	a	b	a	a	b	a	b	b	b	a	b	b	a	a	h	b	b	a	a	b	b	b	-	a	-	b	b	b	b
CH02_51703547	2	126.941	b	b	a	a	b	b	b	a	a	a	a	b	b	b	b	a	b	b	a	b	a	a	b	a	b	b	b	a	b	b	a	a	h	b	b	a	a	b	b	b	-	a	-	b	b	b	b
CH02_51703658	2	126.941	b	b	a	a	b	b	b	a	a	a	a	b	b	b	b	a	b	b	a	b	a	a	b	a	b	b	b	a	b	b	a	a	-	b	b	a	a	b	b	b	-	a	-	b	b	b	b
CH02_70077936	2	127.232	b	b	a	a	b	b	b	a	a	a	a	b	b	b	b	a	b	b	a	b	a	a	b	a	b	b	b	a	b	b	a	a	b	b	b	h	a	b	b	b	-	a	b	b	b	b	b
CH02_9304712	2	127.232	b	b	a	a	b	b	b	a	a	a	a	b	b	b	b	a	b	b	a	b	a	a	b	a	b	b	b	a	b	b	a	a	b	b	b	h	a	b	b	b	-	a	b	b	b	b	b
CH02_11377621	2	127.903	b	b	a	a	b	b	b	a	a	a	a	b	b	b	b	a	b	a	a	b	a	a	b	a	b	b	b	a	b	b	a	a	-	-	b	h	a	-	-	b	b	a	-	b	b	b	b
CH02_11377551	2	127.903	b	b	a	a	b	b	b	a	a	a	a	b	b	b	b	a	b	a	a	b	a	a	b	a	b	b	b	a	b	b	a	a	-	-	b	h	a	-	-	b	b	a	-	b	b	b	b
CH02_11377532	2	127.903	b	b	a	a	b	b	b	a	a	a	a	b	b	b	b	a	b	a	a	b	a	a	b	a	b	b	h	a	b	b	a	a	-	-	b	h	a	-	-	b	b	a	-	b	b	b	b
CH02_11377675	2	127.903	b	b	a	a	b	b	b	a	a	a	a	b	b	b	b	a	b	a	a	b	a	a	b	a	b	b	b	a	b	b	a	a	-	-	b	h	a	-	-	b	b	a	-	b	b	b	b
CH02_71452554	2	127.903	b	b	a	a	b	b	b	a	a	a	a	b	b	b	b	a	b	a	a	b	a	a	b	a	b	b	h	a	b	b	a	a	a	b	b	a	a	b	b	b	b	a	b	b	b	b	b
CH02_45611626	2	128.236	b	b	a	a	b	b	b	a	a	a	a	b	b	b	b	a	b	-	a	b	a	a	b	a	b	b	h	a	b	b	a	-	a	b	b	a	a	-	b	b	-	a	b	b	b	b	b
CH02_67397015	2	128.569	b	b	a	a	b	b	b	h	a	a	a	b	b	b	b	b	b	a	a	b	a	a	b	a	b	b	h	a	b	b	a	a	a	b	b	a	a	b	b	b	b	a	b	b	b	b	b
CH02_50134494	2	128.569	b	b	a	a	b	b	b	h	a	a	a	b	b	b	b	b	b	a	a	b	a	a	b	a	b	b	h	a	b	b	a	a	a	b	b	a	a	b	b	b	b	a	h	b	-	b	b
CH02_50134558	2	128.569	b	b	a	a	b	b	b	h	a	a	a	b	b	b	b	b	b	a	a	b	a	a	b	a	b	b	h	a	b	h	a	a	a	b	b	a	a	b	b	b	b	a	h	b	-	b	b
CH02_50134537	2	128.569	b	b	a	a	b	b	b	h	a	a	a	b	b	b	b	b	b	a	a	b	a	a	b	a	b	b	h	a	b	h	a	a	a	b	b	a	a	b	b	b	b	a	h	b	-	b	b
CH02_29114037	2	129.389	b	b	a	a	b	b	b	h	a	a	a	b	b	b	b	b	b	a	a	b	a	a	b	a	b	b	h	a	b	h	a	a	a	b	b	a	a	b	b	b	b	a	h	b	a	b	b
CH02_29113937	2	129.389	b	b	a	a	b	b	b	h	a	a	a	b	b	b	b	b	b	a	a	b	a	a	b	a	b	b	h	a	b	h	a	a	a	b	b	a	a	b	b	b	b	a	h	b	a	b	b
CH02_29114191	2	129.389	b	b	a	a	b	b	b	h	a	a	a	b	b	b	b	b	b	a	a	b	a	a	b	a	b	b	h	a	b	h	a	a	a	b	b	a	a	b	b	b	b	a	h	b	a	b	b
CH02_29114182	2	129.389	b	b	a	a	b	b	b	h	a	a	a	b	b	b	b	b	b	a	a	b	a	a	b	a	b	b	h	-	b	h	a	a	a	b	b	a	a	b	b	b	b	a	h	b	a	b	b
CH02_29113918	2	129.389	b	b	a	a	b	b	b	h	a	a	a	b	b	b	b	-	b	a	a	b	a	a	b	a	b	b	h	-	b	h	a	a	a	b	b	a	a	b	b	b	b	a	h	b	a	b	b
CH02_28529353	2	130.478	b	b	a	a	b	b	b	a	a	a	a	b	b	b	b	a	b	b	a	b	a	a	b	a	b	b	h	h	b	b	a	a	a	b	b	a	a	b	b	b	b	a	-	b	b	b	b
CH02_2331786	2	130.478	b	b	a	a	b	b	b	a	a	a	a	b	b	b	b	a	b	b	a	b	a	a	b	a	b	b	h	-	b	b	a	a	-	b	b	a	a	b	b	b	b	a	-	b	b	b	b
CH02_28529414	2	130.478	b	b	a	a	b	b	b	a	a	a	a	b	b	b	b	a	b	b	a	b	a	a	b	a	b	b	h	h	b	b	a	a	a	b	b	a	a	b	b	b	b	a	-	b	b	b	b
CH02_39062578	2	131.225	b	b	a	a	b	b	b	a	a	a	a	b	b	b	b	a	b	a	a	b	a	a	b	a	b	b	h	h	b	b	-	a	h	b	b	a	a	b	b	b	-	a	b	b	b	b	b
CH02_39062503	2	131.225	b	b	a	a	b	b	b	a	a	a	a	b	b	b	b	a	b	a	a	b	a	a	b	a	b	b	h	h	b	b	-	a	h	b	b	a	a	b	b	b	-	a	b	b	b	b	b
CH02_39144842	2	131.225	b	b	a	a	b	b	b	a	a	a	a	b	b	b	b	a	b	a	a	b	a	a	b	a	b	b	h	a	b	b	a	a	-	b	b	-	a	b	b	b	-	a	b	b	b	b	b
CH02_39144937	2	131.225	b	b	a	a	b	b	b	a	a	a	a	b	b	b	b	a	b	a	a	b	a	a	b	-	b	b	h	a	b	b	a	a	-	b	b	-	a	b	b	b	-	a	b	b	b	b	b
CH02_39144984	2	131.225	b	b	a	a	b	b	b	a	a	a	a	b	b	b	b	a	b	a	a	b	a	a	b	a	b	b	h	a	b	b	a	a	-	b	b	-	a	b	b	b	-	a	b	b	b	b	b
CH02_39144816	2	131.225	b	b	a	a	b	b	b	a	h	a	a	b	b	b	b	a	b	h	a	b	a	a	b	a	b	b	h	a	b	b	a	-	-	b	b	-	a	b	b	b	-	a	b	b	b	b	b
CH02_28353490	2	131.225	b	b	a	a	b	b	b	a	a	a	a	b	b	b	b	a	-	a	a	b	a	a	b	a	b	b	h	a	b	b	-	a	-	b	b	a	a	b	b	b	-	a	b	b	b	b	b
CH02_28353590	2	131.225	b	b	a	a	b	b	b	a	a	a	a	b	b	b	b	a	-	a	a	b	a	a	b	a	b	b	h	a	b	b	-	a	-	b	b	a	a	b	b	b	-	a	b	b	b	b	b
CH02_11109093	2	131.225	b	b	a	a	b	b	b	a	a	a	a	b	b	b	b	a	h	h	a	b	a	a	b	a	b	b	h	a	b	b	-	a	-	b	b	a	a	b	h	b	-	a	b	b	b	b	b
CH02_25696441	2	131.831	b	b	a	a	b	b	b	a	a	a	a	b	b	b	b	a	b	h	a	b	a	a	b	-	b	b	b	b	b	b	-	a	b	b	b	a	a	b	b	b	-	a	b	b	b	b	b
CH02_47113921	2	132.307	b	b	a	a	b	b	b	a	a	a	a	b	b	b	b	-	b	h	a	b	a	a	b	a	b	b	b	a	b	b	b	a	-	b	b	a	a	b	b	b	b	a	b	b	b	b	b
CH02_29736550	2	132.829	b	b	a	a	b	b	b	a	a	a	a	b	h	b	b	h	b	a	a	b	a	a	b	a	b	b	b	a	b	b	a	-	-	b	b	a	a	b	b	b	-	a	b	b	b	b	b
CH02_29736376	2	132.829	b	b	a	a	b	b	b	a	a	a	a	b	h	b	b	h	b	a	a	b	a	a	b	a	b	b	b	a	b	b	a	-	h	b	b	a	a	b	b	b	-	a	b	b	b	b	b
CH02_40085608	2	132.829	b	b	a	a	b	b	b	a	a	a	a	b	b	b	b	a	b	a	a	b	a	a	b	a	b	b	b	a	b	b	a	a	a	h	b	a	a	b	b	b	h	a	b	b	b	b	b
CH02_57430883	2	133.702	b	b	a	h	b	b	b	a	a	a	a	b	b	b	b	a	b	-	a	b	a	a	b	a	b	b	b	a	b	b	a	a	a	b	b	h	a	b	b	b	h	a	b	b	b	b	b
CH02_57430873	2	133.702	b	b	a	h	b	b	b	a	a	a	a	b	b	b	b	a	b	-	a	b	a	a	b	a	b	b	b	a	b	b	a	a	a	b	b	h	a	b	b	b	h	a	b	b	b	b	b
CH02_11381965	2	134.599	b	b	a	a	b	b	b	a	a	a	a	b	b	b	b	a	b	a	a	b	b	a	b	h	b	h	b	a	b	b	a	a	a	b	b	b	a	b	b	b	h	a	-	b	b	b	b
CH02_11381999	2	134.599	b	b	a	a	b	b	b	a	a	a	a	b	b	b	b	a	b	a	a	b	b	a	b	h	b	h	b	a	b	b	a	a	a	b	b	b	a	b	b	b	-	a	-	b	b	b	b
CH02_11381915	2	134.599	b	b	a	a	b	b	b	a	a	a	a	b	b	b	b	a	b	a	a	b	b	a	b	h	b	h	b	a	b	b	a	a	a	b	b	b	a	b	b	b	b	a	-	b	b	b	b
CH02_26941878	2	135.051	b	b	a	a	b	b	b	a	a	a	a	b	b	b	b	a	b	-	a	b	h	a	b	h	b	h	b	a	b	b	-	a	a	b	b	a	a	b	b	b	-	a	h	b	b	b	b
CH02_26941830	2	135.051	b	b	a	a	b	b	b	a	a	a	a	b	b	b	b	a	b	-	a	b	h	a	b	h	b	h	b	a	b	b	-	a	a	b	b	a	a	b	b	b	-	a	h	b	b	b	b
CH02_25696484	2	136.933	b	b	a	a	b	b	b	a	a	a	a	a	b	b	b	a	b	a	a	b	a	a	b	a	b	b	b	b	b	b	b	a	-	b	b	a	a	b	b	b	-	a	b	b	b	b	b
CH02_38986682	2	136.933	b	b	a	a	b	b	b	a	a	a	a	a	b	b	b	a	b	-	a	b	a	a	b	a	b	b	b	b	b	b	b	a	b	b	b	a	a	b	b	b	-	a	b	b	b	b	b
CH02_70028536	2	137.743	b	b	a	a	b	b	b	a	a	a	a	b	b	b	b	a	b	h	a	b	a	a	b	h	b	b	b	-	b	b	-	a	b	b	b	a	a	b	b	b	-	a	b	b	b	b	b
CH02_7699465	2	137.743	b	b	a	a	b	b	b	a	a	a	a	b	b	b	b	a	b	h	a	b	a	a	b	h	b	b	b	a	b	b	-	a	b	b	b	-	a	b	b	b	-	a	b	b	b	b	b
CH02_7699497	2	137.743	b	b	a	a	b	b	b	a	a	a	a	b	b	b	b	a	b	h	a	b	a	a	b	h	b	b	b	a	b	b	-	a	b	b	b	-	a	b	b	b	-	a	b	b	b	b	b
CH02_68690163	2	138.651	b	b	a	a	b	b	b	a	a	a	a	b	b	b	b	a	b	a	a	b	a	a	b	h	b	b	a	a	b	b	h	a	-	b	b	h	a	b	b	b	-	a	b	b	b	b	b
CH02_55285143	2	138.651	b	b	a	a	b	b	b	a	a	a	a	b	b	b	b	a	b	a	a	b	a	a	-	a	b	b	h	a	b	b	h	a	h	b	b	-	a	b	b	b	-	a	b	b	b	b	b
CH02_13260201	2	138.651	b	b	a	a	b	b	b	a	a	a	a	b	b	b	b	a	b	a	a	b	a	a	h	a	b	b	h	a	b	b	a	a	h	b	b	-	a	b	b	b	h	a	b	h	b	b	b
CH02_13260190	2	138.651	b	b	a	a	b	b	b	a	a	a	a	b	b	b	b	a	b	a	a	b	a	a	h	a	b	b	h	a	b	b	a	a	h	b	b	-	a	b	b	b	h	a	b	h	b	b	b
CH02_13260369	2	138.651	b	b	a	a	b	b	b	a	a	a	a	b	b	b	b	a	b	a	a	b	a	a	h	a	b	b	h	a	b	b	a	a	h	b	b	-	a	b	b	b	h	a	b	h	b	b	b
CH02_64988032	2	139.182	b	b	a	a	b	b	b	a	a	a	a	b	b	b	b	a	b	h	a	b	a	a	b	a	b	b	h	a	b	b	a	h	a	b	b	-	a	b	b	b	h	a	b	h	b	b	b
CH02_31961560	2	139.307	b	b	a	a	b	b	b	a	a	a	a	b	b	b	b	a	b	b	a	b	a	a	b	a	b	b	h	a	b	b	a	a	a	b	b	a	a	b	b	b	h	a	b	h	b	b	b
CH02_13050029	2	139.957	b	b	a	a	b	b	b	a	a	a	a	b	b	b	b	a	b	a	a	b	a	a	b	a	b	b	h	-	b	b	-	-	a	b	b	h	a	b	b	b	a	a	b	b	b	b	b
CH02_13049947	2	139.957	b	b	a	a	b	b	b	a	a	a	a	b	b	b	b	a	b	a	a	b	a	a	b	a	b	b	h	a	b	b	-	-	a	b	b	h	a	b	b	b	a	a	b	b	b	b	b
CH02_44882711	2	139.957	b	b	a	a	b	b	b	a	a	a	a	b	b	b	b	a	b	a	a	b	a	a	b	a	b	b	h	a	b	b	b	a	-	b	b	a	a	b	b	b	a	a	b	b	b	b	b
CH02_516396	2	139.957	b	b	a	a	b	b	b	a	a	a	a	b	b	b	b	a	b	a	a	b	a	a	b	a	b	b	h	a	b	b	b	a	-	b	b	a	a	b	b	b	a	a	b	b	b	b	b
CH02_516404	2	139.957	b	b	a	a	b	b	b	a	a	a	a	b	b	b	b	a	b	a	a	b	a	a	b	a	b	b	h	a	b	b	b	a	-	b	b	a	a	b	b	b	a	a	b	b	b	b	b
CH02_23548070	2	140.54	b	b	a	a	b	b	b	a	a	a	a	h	b	b	-	a	b	a	a	b	a	a	b	a	b	b	h	a	b	b	-	a	a	b	b	a	a	b	b	b	a	a	b	h	b	b	b
CH02_23548042	2	140.54	b	b	a	a	b	b	b	a	a	a	-	b	h	b	b	-	b	a	a	b	a	a	b	a	b	b	h	a	b	b	-	a	-	-	b	h	a	b	b	b	a	a	b	h	b	b	b
CH02_23547939	2	141.502	b	b	a	a	b	b	b	a	a	a	a	h	b	b	b	a	b	a	a	b	a	a	b	a	b	b	h	a	b	b	a	a	h	b	b	h	a	b	b	b	a	a	-	h	b	b	b
CH02_27596219	2	142.088	h	b	a	a	b	b	b	a	a	a	h	a	b	b	b	a	b	a	a	b	a	a	b	a	b	h	h	a	b	b	a	a	h	b	b	h	a	b	b	b	a	a	-	a	b	b	b
CH02_27595996	2	142.088	h	b	a	a	b	b	b	a	a	a	h	a	b	b	b	a	b	a	a	b	a	a	b	a	b	h	h	a	b	b	a	a	-	b	b	h	a	b	b	b	a	a	-	a	b	b	b
CH02_411633	2	143.356	b	b	a	a	b	b	b	a	a	a	h	b	b	b	b	a	b	a	a	b	a	a	b	a	b	b	h	a	b	b	a	h	-	b	b	a	a	b	b	b	a	a	h	h	b	b	b
CH02_411642	2	143.356	b	b	a	a	b	b	b	a	a	a	h	b	b	b	b	a	b	a	a	b	a	a	b	a	b	b	h	a	b	b	a	h	-	b	b	a	a	b	b	b	a	a	h	h	b	b	b
CH02_49637800	2	143.356	b	b	a	a	b	b	b	a	a	a	a	b	h	b	h	a	b	a	a	b	a	a	b	a	b	b	h	-	b	b	a	h	-	b	b	h	a	b	b	b	-	a	-	h	b	b	b
CH02_68944085	2	143.356	b	b	a	a	b	b	b	a	a	a	a	b	h	b	b	a	b	a	a	b	a	a	b	a	b	b	h	h	b	b	a	b	-	b	b	-	a	b	b	b	-	a	b	h	b	b	b
CH02_49637812	2	143.987	b	b	a	a	b	b	b	a	a	a	a	b	h	b	h	a	b	a	a	b	a	a	b	a	b	b	h	-	b	b	a	h	-	b	b	h	a	b	b	b	h	a	-	h	b	b	b
CH02_49637813	2	143.987	b	b	a	a	b	b	b	a	a	a	a	b	h	b	h	a	b	a	a	b	a	a	b	a	b	b	h	-	b	b	a	h	-	b	b	h	a	b	b	b	h	a	-	-	b	b	b
CH02_49637768	2	143.987	b	b	a	a	b	b	b	a	a	a	a	b	b	b	b	a	b	a	a	b	a	a	b	a	b	b	h	-	b	b	a	h	a	b	b	h	a	b	b	b	h	a	b	h	b	b	b
CH02_49637861	2	143.987	b	b	a	a	b	b	b	a	a	a	a	b	b	b	b	a	b	a	a	b	a	a	b	a	b	b	h	-	b	b	a	h	a	b	b	h	a	b	b	b	h	a	b	-	b	b	b
CH02_18148925	2	143.987	b	b	a	a	b	b	b	a	a	a	a	h	b	b	b	a	b	a	a	b	a	a	b	a	b	b	b	a	b	b	a	-	-	b	b	a	-	b	b	b	b	a	b	b	b	b	b
CH02_18148930	2	143.987	b	b	a	a	b	b	b	a	a	a	a	h	b	b	b	a	b	-	a	b	a	a	b	a	b	b	b	a	b	b	a	-	-	b	b	a	-	b	b	b	b	a	b	b	b	b	b
CH02_47224486	2	144.56	b	b	a	a	b	b	b	a	a	a	a	b	b	b	b	a	b	a	a	b	a	a	b	a	b	b	b	a	b	b	-	a	-	b	b	a	a	b	b	b	b	a	b	b	b	b	b
CH02_47224503	2	144.56	b	b	a	a	b	b	b	a	a	a	a	b	b	b	b	a	b	a	a	b	a	a	b	a	b	b	b	a	b	b	-	a	-	b	b	a	a	b	b	b	b	a	b	b	b	b	b
CH02_37823693	2	146.029	b	b	a	a	b	b	b	a	a	a	a	b	h	b	b	a	b	a	a	b	a	a	b	a	b	b	h	h	b	b	b	b	-	b	b	-	a	b	b	b	b	a	a	b	b	b	b
CH02_37823636	2	146.029	b	b	a	a	b	b	b	a	a	a	a	b	h	b	b	a	b	a	a	b	a	a	b	a	b	b	h	h	b	b	b	b	-	b	b	b	a	b	b	b	b	a	a	b	b	b	b
CH02_37823617	2	146.029	b	b	a	a	b	b	b	a	a	a	a	b	h	b	b	a	b	a	a	b	a	a	b	a	b	b	h	h	b	b	b	b	-	b	b	b	a	b	b	b	b	a	a	b	b	b	b
CH02_37823457	2	146.029	b	b	a	a	b	b	b	a	a	a	a	b	h	b	b	a	b	a	a	b	a	a	b	a	b	b	h	h	b	b	b	b	-	b	b	b	a	b	b	b	b	a	a	b	b	b	b
CH02_60840215	2	147.344	b	h	a	a	b	b	b	a	a	a	a	b	a	b	b	a	b	a	a	b	a	a	b	a	b	b	h	a	b	b	b	a	a	b	b	-	a	b	b	b	b	h	b	b	b	b	b
CH02_60840142	2	147.344	b	h	a	a	b	b	b	a	a	a	a	b	a	b	b	a	b	a	a	b	a	a	b	a	b	b	h	a	b	b	b	a	a	b	b	-	a	b	b	b	b	h	b	b	b	b	b
CH02_60840157	2	147.344	b	h	a	a	b	b	b	a	a	a	a	b	a	b	b	a	b	a	a	b	a	a	b	a	b	b	h	a	b	b	b	a	a	b	b	-	a	b	b	b	b	h	b	b	b	b	b
CH02_60840151	2	147.344	b	h	a	a	b	b	b	a	a	a	a	b	a	b	b	a	b	a	a	b	a	a	b	a	b	b	h	a	b	b	b	a	a	b	b	-	a	b	b	b	b	h	b	b	b	b	b
CH02_14831521	2	148.968	b	h	a	a	b	b	b	a	a	a	a	b	b	b	b	h	b	a	a	b	a	a	b	a	b	b	b	a	b	b	-	a	a	b	b	h	-	b	b	b	b	a	b	b	b	h	b
CH02_14831467	2	148.968	b	h	a	a	b	b	b	a	a	a	a	b	b	b	b	h	b	a	a	b	a	a	b	a	b	b	b	a	b	b	-	a	a	b	b	h	-	b	b	b	b	a	b	b	b	h	b
CH02_49964904	2	149.509	b	b	a	a	b	b	b	a	a	a	a	b	b	b	b	h	b	a	a	b	-	h	b	a	b	b	h	a	b	b	a	a	a	b	b	h	h	b	b	b	-	a	-	b	b	b	b
CH02_49964943	2	149.509	b	b	a	a	b	b	b	a	a	a	a	b	b	b	b	h	b	a	a	b	-	h	b	a	b	b	h	a	b	b	a	a	a	b	b	h	h	b	b	b	-	a	-	b	b	b	b
CH02_49965006	2	149.509	b	b	a	a	b	b	b	a	a	a	a	b	b	b	b	h	b	a	a	b	h	h	b	a	b	b	h	a	b	b	a	a	a	b	b	h	h	b	b	b	-	a	-	b	b	b	b
CH02_49964996	2	149.509	b	b	a	a	b	b	b	a	a	a	a	b	b	b	b	h	b	a	a	b	h	h	b	a	b	b	h	a	b	b	a	a	a	b	b	h	h	b	b	b	-	a	-	b	b	b	b
CH02_49964853	2	149.509	b	b	a	a	b	b	b	a	a	a	a	b	b	b	b	h	b	a	a	b	-	h	b	a	b	b	h	h	b	b	a	a	a	b	b	h	h	b	b	b	-	a	-	b	b	b	b
CH02_49964922	2	149.509	b	b	a	a	b	b	b	a	a	a	a	b	b	b	b	h	b	a	a	b	-	h	b	a	b	b	h	h	b	b	a	a	a	b	b	h	h	b	b	b	-	a	-	b	b	b	b
CH02_49964859	2	149.979	b	b	a	a	b	b	b	a	a	a	a	b	b	b	b	h	b	a	a	b	-	h	b	a	b	b	b	h	b	b	a	a	a	b	-	h	h	b	b	b	b	a	-	b	b	b	b
CH02_49964872	2	149.979	b	b	a	a	b	b	b	a	a	a	a	b	b	b	b	h	b	a	a	b	-	h	b	a	b	b	b	h	b	b	a	a	a	b	-	h	h	b	b	b	b	a	-	b	b	b	b
CH02_24233077	2	149.979	b	b	a	a	b	b	b	a	a	a	a	b	b	b	b	a	b	a	a	b	h	h	b	a	b	b	b	h	b	b	a	a	a	b	h	a	a	b	b	b	b	a	a	b	b	b	b
CH02_24233127	2	150.531	b	b	a	a	b	b	b	a	a	a	a	b	b	b	b	a	b	a	a	b	a	a	b	a	b	b	b	h	b	b	a	a	a	b	h	a	a	b	b	b	a	a	b	b	b	b	b
CH02_8405333	2	150.531	b	b	a	a	b	b	b	a	a	a	a	b	b	b	b	a	b	a	a	b	a	a	b	a	b	b	b	b	b	b	-	a	-	b	b	a	a	b	b	b	-	a	b	b	b	b	b
CH02_59750859	2	150.591	b	b	a	a	b	b	b	a	a	a	a	b	b	b	b	a	b	a	a	b	a	a	b	a	b	b	h	a	b	b	a	a	a	b	b	a	a	b	b	b	h	a	b	b	b	b	b
CH02_24403064	2	150.591	b	b	a	a	b	b	b	a	a	a	a	b	b	b	b	a	b	a	a	b	h	a	b	a	b	b	h	a	b	b	-	a	a	b	b	a	a	b	b	b	a	a	b	b	b	b	b
CH02_24403010	2	150.591	b	b	a	a	b	b	b	a	a	a	a	b	b	b	b	a	b	a	a	b	h	a	b	a	b	b	h	a	b	b	-	a	a	b	b	a	a	b	b	b	a	a	b	b	b	b	b
CH02_9167412	2	151.352	b	b	a	a	b	b	b	a	a	a	a	b	b	b	b	a	b	a	a	b	h	a	b	a	b	b	h	a	b	b	-	a	a	b	b	-	b	b	b	b	-	a	b	b	b	b	b
CH02_9167410	2	151.352	b	b	a	a	b	b	b	a	a	a	a	b	b	b	b	a	b	a	a	b	h	a	b	a	b	b	h	a	b	b	-	a	a	b	b	h	b	b	b	b	-	a	b	b	b	b	b
CH02_9167127	2	151.352	b	b	a	a	b	b	b	a	a	a	a	b	b	b	b	a	b	a	a	b	h	a	b	a	b	b	h	a	b	b	-	a	a	b	b	h	b	b	b	b	-	a	b	b	b	b	b
CH02_48562443	2	152.219	b	b	a	a	b	b	b	a	a	a	a	h	b	b	b	a	b	a	a	b	a	a	b	a	b	b	h	-	b	b	b	h	a	b	b	h	a	b	b	b	-	a	b	b	b	b	b
CH02_7503837	2	152.219	b	b	a	a	b	b	b	a	a	a	a	b	b	b	b	a	b	a	a	b	a	a	b	a	b	b	h	a	b	b	h	h	a	b	b	h	h	b	b	b	a	a	b	b	b	b	b
CH02_7503809	2	152.219	b	b	a	a	b	b	b	a	a	a	a	b	b	b	b	a	b	a	a	b	a	a	b	a	b	b	h	a	b	b	h	h	a	b	b	h	h	b	b	b	h	a	b	b	b	b	b
CH02_7503840	2	152.219	b	b	a	a	b	b	b	a	a	a	a	b	b	b	b	a	b	a	a	b	a	a	b	a	b	b	h	a	b	b	h	h	a	b	b	h	h	b	b	b	h	a	b	b	b	b	b
CH02_8181983	2	152.557	b	b	a	a	b	b	b	a	a	a	a	b	b	b	b	h	b	a	a	b	a	a	b	a	b	b	b	h	b	b	-	a	h	b	b	a	h	b	b	b	b	a	b	b	b	b	b
CH02_8182025	2	152.557	b	b	a	a	b	b	b	a	a	a	a	b	b	b	b	h	b	a	a	b	a	a	b	a	b	b	b	h	b	b	-	a	h	b	b	a	h	b	b	b	b	a	b	b	b	b	b
CH02_33347310	2	152.557	b	b	a	a	b	b	b	a	a	a	a	b	b	b	b	h	b	h	a	b	a	a	b	a	b	b	b	-	b	b	b	a	-	b	b	a	-	b	b	b	b	a	b	b	b	b	b
CH02_14160990	2	153.352	b	b	a	a	b	b	b	a	a	a	a	b	b	b	b	a	b	h	a	b	a	a	b	a	b	b	b	h	b	b	a	a	a	b	b	a	a	b	b	b	b	a	-	b	b	b	b
CH02_40295812	2	153.352	b	b	a	a	b	b	b	a	a	a	a	b	b	b	b	a	b	h	a	b	h	a	b	a	b	b	b	h	b	b	a	a	a	b	b	a	a	b	b	b	b	a	-	b	b	b	b
CH02_40295901	2	153.352	b	b	a	a	b	b	b	a	a	a	a	b	b	b	b	a	b	h	a	b	h	a	b	a	b	b	b	h	b	b	a	a	a	b	b	a	a	b	b	b	b	a	-	b	b	b	b
CH02_50155167	2	154.033	b	b	a	a	b	b	b	a	a	a	a	b	h	b	b	a	b	h	a	b	a	a	b	a	b	b	b	h	b	b	a	a	a	b	b	a	a	b	b	b	-	a	a	b	b	b	b
CH02_30369704	2	154.301	b	b	a	a	b	b	b	a	a	a	a	b	b	b	b	a	b	h	a	b	a	a	b	a	b	b	b	h	b	b	a	a	a	b	b	a	a	b	b	b	a	a	b	b	b	b	b
CH02_30369822	2	154.301	b	b	a	a	b	b	b	a	a	a	a	b	b	b	b	a	b	h	a	b	a	a	b	a	b	b	b	h	b	b	a	a	a	b	b	a	a	b	b	b	a	a	b	b	b	b	b
CH02_43440792	2	154.301	b	b	a	a	b	b	b	a	a	a	h	b	b	b	b	a	b	a	a	b	a	a	b	a	b	b	h	a	b	b	a	a	a	b	b	a	a	b	b	b	a	a	b	b	b	b	b
CH02_43440696	2	154.301	b	b	a	a	b	b	b	a	a	a	h	b	b	b	b	a	b	a	a	b	a	a	b	a	b	b	h	a	b	b	a	a	a	b	b	a	a	b	b	b	a	a	b	b	b	b	b
CH02_43440555	2	154.301	b	b	a	a	b	b	b	a	a	a	-	b	b	b	b	a	b	a	a	b	a	a	b	a	b	b	h	a	b	b	a	a	a	b	b	a	a	b	b	b	a	a	b	b	b	b	b
CH02_43440469	2	154.301	b	b	a	a	b	b	b	a	a	a	-	b	b	b	b	a	b	a	a	b	a	a	b	a	b	b	h	a	b	b	a	a	a	b	b	a	a	b	b	b	a	a	b	b	b	b	b
CH02_43440680	2	154.301	b	b	a	a	b	b	b	a	a	a	a	b	b	b	b	a	b	a	a	b	a	a	b	a	b	b	h	a	b	b	a	-	a	b	b	a	a	b	b	b	-	a	b	b	b	b	b
CH02_43440524	2	154.301	b	b	a	a	b	b	b	a	a	a	a	b	b	b	b	a	b	a	a	b	a	a	b	a	b	b	h	a	b	b	a	-	a	b	b	a	a	b	b	b	-	a	b	b	b	b	b
CH02_43440769	2	154.301	b	b	a	a	b	b	b	a	a	a	a	b	b	b	b	a	b	a	a	b	a	a	b	a	b	b	h	a	b	b	a	-	a	b	b	a	a	b	b	b	-	a	b	b	b	b	b
CH02_2718053	2	154.905	b	b	a	a	b	b	b	a	a	a	a	b	b	b	b	a	b	a	a	b	a	a	b	a	b	b	b	a	b	b	a	b	a	b	b	a	a	b	b	b	-	a	b	b	b	b	b
CH02_2718115	2	154.905	b	b	a	a	b	b	b	a	a	a	a	b	b	b	b	a	b	a	a	b	a	a	b	a	b	b	b	a	b	b	a	b	a	b	b	a	a	b	b	b	h	a	b	b	b	b	b
CH02_2717900	2	154.905	b	b	a	a	b	b	b	a	a	a	a	b	b	b	b	a	b	a	a	b	a	a	b	a	b	b	b	a	b	b	a	b	a	b	b	a	a	b	b	b	h	a	b	b	b	b	b
CH02_18116840	2	155.205	b	b	a	a	b	b	b	a	a	a	a	b	b	b	b	a	b	a	a	b	a	a	b	a	b	b	b	a	b	b	b	b	-	b	b	a	a	b	b	b	h	a	b	b	b	b	b
CH02_1711713	2	156.117	b	b	a	a	b	b	b	a	a	a	a	b	b	b	b	a	b	a	a	b	a	a	b	a	b	b	h	a	b	b	b	a	-	b	b	a	a	b	b	b	-	a	b	a	b	b	b
CH02_1711568	2	156.117	b	b	a	a	b	b	b	a	a	a	a	b	b	b	b	a	b	a	a	b	a	a	b	a	b	b	h	a	b	b	b	a	-	b	b	a	a	b	b	b	-	a	b	a	b	b	b
CH02_47115827	2	156.721	b	b	a	a	b	b	b	a	a	a	a	a	b	b	b	a	b	a	a	b	a	a	b	a	b	b	h	a	b	b	a	a	a	b	b	a	a	b	b	b	-	a	b	a	b	b	b
CH02_18535675	2	156.721	b	b	a	a	b	b	b	a	a	a	a	a	b	b	b	a	b	a	a	b	a	a	b	a	b	b	h	a	b	b	a	a	a	b	b	a	a	b	b	b	h	a	b	a	b	b	b
CH02_15677301	2	157.614	b	b	a	a	b	b	b	a	a	a	a	b	b	b	b	a	b	a	a	b	a	a	b	a	b	b	h	a	b	b	-	-	-	b	b	a	a	b	b	b	-	a	b	b	b	b	b
CH02_12388365	2	157.614	b	b	a	a	b	b	b	a	a	a	a	b	b	b	b	a	b	a	a	b	a	a	b	a	b	b	h	a	b	b	a	a	-	b	b	-	a	b	b	b	a	a	-	b	b	b	b
CH02_14832138	2	157.614	h	b	a	a	b	b	b	a	a	a	a	b	b	b	b	a	b	a	a	b	a	a	b	a	b	b	h	a	b	b	a	a	-	b	b	h	a	b	b	b	a	a	h	b	b	b	b
CH02_14832293	2	157.614	h	b	a	a	b	b	b	a	a	a	a	b	b	b	b	a	b	a	a	b	a	a	b	a	b	b	h	a	b	b	a	a	-	b	b	h	a	b	b	b	a	a	h	b	b	b	b
CH02_64383291	2	158.905	b	b	a	a	b	b	b	a	a	a	a	b	b	b	b	a	b	a	a	b	a	a	b	a	b	b	h	h	b	b	b	-	a	b	b	a	a	b	-	b	b	a	b	b	b	b	b
CH02_64383119	2	158.905	b	b	a	a	b	b	b	a	a	a	a	b	b	b	b	a	b	a	a	b	a	a	b	a	b	b	h	h	b	b	-	-	a	b	b	a	a	b	-	b	b	a	b	b	b	b	b
CH02_68528977	2	159.224	b	b	a	a	b	b	b	a	a	a	a	h	b	b	b	a	b	a	a	b	a	a	b	a	b	b	h	h	b	b	a	b	a	b	b	a	a	b	b	b	b	a	b	b	b	b	b
CH02_68529014	2	159.224	b	b	a	a	b	b	b	a	a	a	a	h	b	b	b	a	b	a	a	b	a	a	b	a	b	b	h	h	b	b	a	b	a	b	b	a	a	b	b	b	b	a	b	b	b	b	b
CH02_10347043	2	159.642	b	b	a	a	b	b	b	a	a	a	a	-	b	b	b	a	b	a	a	b	a	a	b	a	b	b	h	-	b	b	a	-	-	b	b	a	a	b	b	b	-	a	b	b	b	b	b
CH02_10347042	2	159.642	b	b	a	a	b	b	b	a	a	a	a	-	b	b	b	a	b	a	a	b	a	a	b	a	b	b	h	a	b	b	a	-	-	b	b	a	a	b	b	b	-	a	b	b	b	b	b
CH02_31021751	2	160.059	b	b	a	a	b	b	b	a	a	a	a	b	b	b	b	a	b	a	a	b	a	a	b	a	b	b	h	a	b	b	a	b	a	b	b	a	a	b	b	b	-	a	b	b	b	b	b
CH02_31021583	2	160.059	b	b	a	a	b	b	b	a	a	a	a	b	b	b	b	a	b	a	a	b	a	a	b	a	b	b	h	a	b	b	a	b	a	b	b	a	a	b	b	b	-	a	b	b	b	b	b
CH02_37770001	2	160.477	b	b	a	a	b	b	b	a	a	a	a	b	b	b	b	a	b	a	a	b	a	a	b	a	b	b	b	a	b	b	a	a	-	b	b	a	a	b	b	b	h	a	b	b	b	b	b
CH02_44419924	2	160.477	b	b	a	a	b	b	b	a	a	a	a	b	b	b	b	a	b	a	a	b	h	a	b	a	b	b	b	a	b	b	a	a	-	b	b	a	a	b	b	b	-	a	b	b	b	b	b
CH02_54403620	2	160.477	b	b	a	a	b	b	b	a	a	a	a	b	b	b	b	a	b	h	a	b	a	a	b	a	b	b	b	a	b	b	a	a	a	b	b	h	a	b	b	b	a	a	b	h	b	b	b
CH02_54403632	2	160.477	b	b	a	a	b	b	b	a	a	a	a	b	b	b	b	a	b	h	h	b	a	a	b	a	b	b	b	a	b	b	a	a	a	b	b	h	a	b	b	b	a	a	b	h	b	b	b
CH02_54403509	2	160.477	b	b	a	a	b	b	b	a	a	a	a	b	b	b	b	a	b	h	h	b	a	a	b	a	b	b	b	a	b	b	a	a	a	b	b	-	a	b	b	b	a	a	b	h	b	b	b
CH02_54403459	2	160.477	b	b	a	a	b	b	b	a	a	a	a	b	b	b	b	a	b	h	h	b	a	a	b	a	b	b	b	a	b	b	a	a	a	b	b	h	a	b	b	b	a	a	b	h	b	b	b
CH02_58607721	2	160.992	b	b	a	a	b	b	b	a	a	a	a	b	b	b	b	a	b	a	a	b	-	a	b	a	b	b	h	a	b	b	a	a	-	b	b	-	a	b	b	b	-	a	b	b	b	b	b
CH02_58607793	2	160.992	b	b	a	a	b	b	b	a	a	a	a	b	b	b	b	a	b	a	a	b	-	a	b	a	b	b	h	a	b	b	a	a	-	b	b	-	a	b	b	b	-	a	b	b	b	b	b
CH02_28645782	2	161.506	b	b	a	a	b	b	b	a	a	a	a	b	b	b	b	a	b	a	a	b	b	a	b	a	b	b	b	a	b	b	a	a	-	b	b	a	a	b	b	b	-	a	b	b	b	b	b
CH02_39093677	2	161.683	b	b	a	a	b	b	b	a	a	a	a	b	b	b	b	a	b	a	a	b	a	a	b	a	b	b	h	a	b	b	-	a	-	b	b	a	a	b	b	b	b	a	b	b	b	b	b
CH02_39093526	2	161.683	b	b	a	a	b	b	b	a	a	a	a	b	b	b	b	a	b	a	a	b	a	a	b	a	b	b	h	-	b	b	-	a	-	b	b	a	a	b	b	b	b	a	b	b	b	b	b
CH02_7263895	2	162.553	b	b	a	a	b	b	b	a	a	a	a	b	b	b	b	a	b	a	a	b	a	a	b	a	b	b	b	a	b	b	-	a	-	b	b	a	a	b	b	b	-	a	b	b	b	b	b
CH02_48591468	2	162.553	b	b	a	a	b	b	b	a	a	a	a	b	b	b	b	a	b	a	a	b	a	a	b	a	b	b	b	a	b	b	h	a	a	b	b	a	a	b	b	b	a	a	b	b	b	b	b
CH02_516869	2	162.553	b	b	a	a	b	b	b	a	a	a	a	b	b	b	b	a	b	a	a	b	a	a	b	a	b	b	b	h	b	b	h	a	a	b	b	a	a	b	b	b	a	a	b	b	b	b	b
CH02_516693	2	162.553	b	b	a	a	b	b	b	a	a	a	a	b	b	b	b	a	b	a	a	b	a	a	b	a	b	b	h	h	b	b	h	a	a	b	b	a	a	b	b	b	a	a	b	b	b	b	b
CH02_34258853	2	163.423	b	b	a	a	b	b	b	a	a	a	a	b	b	b	b	a	b	a	a	b	a	a	b	a	b	b	h	b	b	b	h	a	a	b	b	a	a	b	b	b	-	a	b	b	b	b	b
CH02_44436263	2	163.423	b	b	a	a	b	b	b	a	a	a	a	b	b	b	b	a	b	a	a	b	a	a	b	a	b	b	h	b	b	b	-	a	a	b	b	a	a	b	b	b	-	a	b	b	b	b	b
CH02_31245119	2	163.423	b	b	a	a	b	b	b	a	a	a	a	-	b	b	b	a	b	h	a	b	a	a	b	a	b	b	b	b	b	b	a	a	a	b	b	a	a	b	b	b	b	a	b	b	b	b	b
CH02_25696316	2	163.423	b	b	a	a	b	b	b	a	a	a	a	b	b	b	b	a	b	h	a	b	a	a	b	a	b	b	b	b	b	b	-	a	-	b	b	a	a	b	b	b	-	a	b	b	b	b	b
CH02_34259012	2	163.423	b	b	a	a	b	b	b	a	a	a	a	b	b	b	b	a	b	h	a	b	a	a	b	a	b	b	b	b	b	b	h	a	-	b	b	a	a	b	b	b	-	a	b	b	b	b	b
CH02_51933270	2	163.423	b	b	a	a	b	b	b	a	a	a	a	b	b	b	b	a	b	h	a	b	a	a	b	a	b	b	b	b	b	b	a	a	-	b	b	a	a	b	b	b	-	a	b	b	b	b	b
CH02_51933298	2	163.423	b	b	a	a	b	b	b	a	a	a	a	b	b	b	b	a	b	h	a	b	a	a	b	a	b	b	h	b	b	b	a	a	-	b	b	a	a	b	b	b	-	a	b	b	b	b	b
CH02_68781828	2	163.423	b	b	a	a	b	b	b	a	a	a	a	b	b	b	b	a	b	h	a	b	a	a	b	a	b	b	h	-	b	b	-	a	-	b	b	a	a	b	b	b	-	a	b	b	b	b	b
CH02_28786240	2	164.218	b	b	a	a	b	b	b	a	a	a	a	b	b	b	b	a	b	b	a	b	a	a	b	a	b	b	h	a	b	b	h	a	a	b	b	-	a	b	b	b	b	a	b	b	b	b	b
CH02_68781890	2	164.218	b	b	a	a	b	b	b	-	a	a	a	b	b	b	b	a	b	-	a	b	a	a	b	a	b	b	h	-	b	b	-	a	a	b	b	b	a	b	b	b	-	a	b	b	b	b	b
CH02_13954001	2	165.211	b	b	a	a	b	b	b	h	a	a	a	b	b	b	b	a	b	h	a	b	a	a	b	a	b	b	h	h	b	b	a	-	a	b	b	a	a	b	b	b	a	a	b	b	b	b	b
CH02_13954113	2	165.211	b	b	a	a	b	b	b	h	a	a	a	b	b	b	b	a	b	a	a	b	a	a	b	a	b	b	h	h	b	b	-	-	a	b	b	a	a	b	b	b	a	a	b	b	b	b	b
CH02_13954091	2	165.211	b	b	a	a	b	b	b	h	a	a	a	b	b	b	b	a	b	a	a	b	a	a	b	a	b	b	h	h	b	b	-	-	a	b	b	a	a	b	b	b	a	a	b	b	b	b	b
CH02_13954071	2	165.211	b	b	a	a	b	b	b	a	a	a	a	b	b	b	b	a	b	a	a	b	a	a	b	a	b	b	h	h	b	b	-	-	a	b	b	a	a	b	b	b	a	a	b	b	b	b	b
CH02_38843177	2	165.996	b	b	a	a	b	b	b	a	a	a	a	b	b	b	b	a	b	a	a	b	a	a	b	a	b	b	h	h	b	b	b	b	a	b	b	a	a	b	b	b	a	a	b	b	b	b	b
CH02_38843187	2	165.996	b	b	a	a	b	b	b	a	a	a	a	b	b	b	b	a	b	a	a	b	a	a	b	a	b	b	h	h	b	b	b	b	a	b	b	a	a	b	b	b	a	a	b	b	b	b	b
CH02_38843225	2	165.996	b	b	a	a	b	b	b	a	a	a	a	b	b	b	b	a	b	a	a	b	a	a	b	a	b	b	h	h	b	b	b	b	a	b	b	a	a	b	b	b	a	a	b	b	b	b	b
CH02_52371607	2	166.636	b	b	a	a	b	b	b	a	a	a	a	b	b	b	b	a	b	a	a	b	a	a	b	a	b	b	h	a	b	b	a	b	a	b	b	a	a	b	b	b	a	a	b	b	b	b	b
CH02_35290856	2	166.636	b	b	a	a	b	b	b	a	a	a	a	b	b	b	b	a	b	h	a	b	a	a	b	a	b	b	h	a	b	b	h	h	a	b	b	a	a	b	b	b	-	a	b	b	b	b	b
CH02_27806625	2	167.06	b	b	a	a	b	b	b	a	a	a	a	b	b	b	b	a	b	b	a	b	a	a	b	a	b	-	h	a	b	b	h	h	a	-	-	a	a	b	b	b	-	a	-	b	b	b	b
CH02_72440824	2	167.06	b	b	a	a	b	b	b	a	a	a	a	b	b	b	b	a	b	-	a	b	a	a	b	a	b	b	h	a	b	b	h	-	a	-	-	a	a	b	b	b	-	a	h	b	b	b	b
CH02_28529429	2	167.06	b	b	a	a	b	b	b	a	a	a	a	b	b	b	b	a	b	a	a	b	a	a	b	a	b	b	h	a	b	b	h	-	a	b	b	-	a	b	b	b	-	a	-	b	b	h	b
CH02_59776959	2	167.06	b	b	a	a	b	b	b	a	a	a	a	b	b	b	b	a	b	a	a	b	a	a	b	a	b	b	h	a	b	b	h	-	a	b	b	a	a	b	b	b	a	a	b	b	b	b	b
CH02_59776969	2	167.919	b	b	a	a	b	b	b	a	a	a	a	b	h	b	b	a	b	a	a	b	a	a	b	a	b	b	h	a	b	b	h	-	a	b	b	a	a	b	b	b	a	a	b	b	b	b	b
CH02_59776911	2	167.919	b	b	a	a	b	b	b	a	a	a	a	b	a	b	b	a	b	a	a	b	a	a	b	a	b	b	h	a	b	b	h	-	a	b	b	a	a	b	b	b	a	a	b	b	b	b	b
CH02_59710989	2	167.919	b	b	a	a	b	b	b	a	a	a	a	b	a	b	b	a	b	a	a	b	a	a	b	a	b	b	h	a	b	b	h	a	a	b	b	h	a	b	b	b	a	a	b	b	b	b	b
CH02_34109791	2	169.552	b	b	a	a	b	b	b	a	a	a	a	b	h	b	b	h	b	a	a	b	a	a	b	a	b	b	h	a	b	b	h	a	a	b	b	h	a	b	b	b	-	a	b	b	b	b	b
CH02_11634522	2	169.552	b	b	a	a	b	b	b	a	a	a	a	b	b	b	b	a	b	a	a	b	a	a	b	a	b	b	h	a	b	b	a	a	a	b	b	-	a	b	b	b	-	a	b	-	b	b	b
CH02_10346787	2	169.552	b	b	a	a	b	b	b	a	a	a	a	-	b	b	b	a	b	a	a	b	a	a	b	a	b	b	h	a	b	b	a	-	-	b	b	a	a	b	b	b	-	a	b	b	b	b	b
CH02_10346788	2	169.552	b	b	a	a	b	b	b	a	a	a	a	-	b	b	b	a	b	a	a	b	a	a	b	a	b	b	h	a	b	b	a	-	-	b	b	a	a	b	b	b	-	a	b	b	b	b	b
CH02_21728465	2	169.552	b	b	a	a	b	b	b	a	a	a	a	b	b	b	b	a	b	a	a	b	a	a	b	a	b	b	h	a	b	b	a	a	-	b	b	h	a	b	b	b	-	a	b	b	b	h	b
CH02_21728553	2	169.552	b	b	a	a	b	b	b	a	a	a	a	b	b	b	b	a	b	a	a	b	a	a	b	a	b	b	h	a	b	b	a	a	-	b	b	h	a	b	b	b	-	a	b	b	b	h	b
CH02_21728397	2	169.552	b	b	a	a	b	b	b	a	a	a	a	b	b	b	b	a	b	a	a	b	a	a	b	a	b	b	h	a	b	b	a	a	-	b	b	a	a	b	b	b	-	a	b	b	b	h	b
CH02_8757341	2	169.552	b	b	a	a	b	b	b	a	a	a	a	b	b	b	b	a	b	a	a	b	a	a	b	b	b	b	b	a	b	b	a	a	-	b	b	a	a	b	b	b	-	a	b	b	b	h	b
CH02_48815974	2	169.552	b	b	a	a	b	b	b	a	a	a	a	b	b	b	b	a	b	h	a	b	a	a	b	a	b	b	h	a	b	b	a	a	a	b	b	a	a	b	b	b	b	a	b	b	b	h	b
CH02_48816276	2	169.552	b	b	a	a	b	b	b	a	a	a	a	b	b	b	b	a	b	h	a	b	a	a	b	a	b	b	h	a	b	b	-	a	a	b	b	a	a	b	b	b	b	a	b	b	b	h	b
CH02_11108881	2	169.552	b	b	a	a	b	b	b	a	a	a	a	b	b	b	b	a	b	h	a	b	a	a	b	a	b	b	h	a	b	b	a	a	a	b	b	a	a	b	b	b	-	a	b	b	b	h	b
CH02_44062999	2	169.552	b	b	a	a	b	b	b	a	a	a	a	b	b	b	b	a	b	h	a	b	a	a	b	a	b	b	h	a	b	b	a	a	a	b	b	-	a	b	b	b	h	a	b	b	b	h	b
CH02_45481290	2	169.929	b	b	a	a	b	b	b	a	a	a	a	h	b	b	b	a	b	h	a	b	a	a	b	a	b	b	h	h	b	b	a	a	a	-	b	a	a	b	b	b	h	a	b	b	b	h	b
CH02_45481311	2	169.929	b	b	a	a	b	b	b	a	a	a	a	h	b	b	b	a	b	h	a	b	a	a	b	a	b	b	h	h	b	b	a	a	a	-	b	a	a	b	b	b	a	a	b	b	b	h	b
CH02_12949972	2	170.799	b	b	a	a	b	b	b	a	a	a	a	b	b	b	b	a	b	h	a	b	a	a	b	a	b	b	h	h	b	b	-	a	-	b	b	b	a	b	b	b	a	a	a	b	b	a	b
CH02_44500773	2	171.835	b	b	a	h	b	b	b	a	a	a	h	b	b	b	b	a	b	h	a	a	a	a	b	-	b	b	b	a	b	b	b	a	a	b	b	h	a	b	b	b	a	a	-	b	b	b	b
CH02_44500943	2	171.835	b	b	a	h	b	b	b	a	a	a	h	b	b	b	b	a	b	h	a	a	a	a	b	a	b	b	b	a	b	b	b	a	a	b	b	h	a	b	b	b	a	a	-	b	b	b	b
CH02_44500794	2	172.311	b	b	a	a	b	b	b	a	a	a	a	b	b	b	b	a	b	h	a	a	a	a	b	a	b	b	b	a	b	b	-	a	-	b	b	h	a	b	b	b	b	a	-	b	b	b	b
CH02_31021669	2	173.683	b	b	a	a	b	b	b	a	a	a	a	b	b	b	b	a	b	h	a	b	a	a	b	a	b	b	h	-	b	b	a	a	a	b	b	h	a	b	b	b	-	a	b	b	b	b	b
CH02_31021606	2	173.683	b	b	a	a	b	b	b	a	a	a	a	b	b	b	b	a	b	h	a	b	a	a	b	a	b	b	h	-	b	b	a	a	a	b	b	a	a	b	b	b	-	a	b	b	b	b	b
CH02_51933317	2	173.683	b	b	a	a	b	b	b	a	a	a	a	b	b	b	b	a	b	h	a	b	a	a	b	a	b	b	h	b	b	b	a	a	a	b	b	a	a	b	b	b	-	a	b	b	b	b	b
CH02_58161674	2	174.512	b	b	a	a	b	b	b	a	a	a	a	-	b	b	b	a	b	h	a	b	a	a	b	a	b	b	b	b	b	b	a	b	-	b	b	-	a	b	b	b	h	a	b	b	b	b	b
CH02_58161664	2	174.512	b	b	a	a	b	b	b	a	a	a	a	-	b	b	b	a	-	h	a	b	a	a	b	a	b	b	b	b	b	b	a	b	-	b	b	-	a	b	b	b	h	a	b	b	b	b	b
CH02_58161672	2	174.512	b	b	a	a	b	b	b	a	a	a	a	-	b	b	b	a	-	h	a	b	a	a	b	a	b	b	b	-	b	b	a	b	-	b	b	-	a	b	b	b	-	a	b	b	b	b	b
CH02_58342399	2	175.342	b	b	a	a	b	b	b	a	a	a	a	h	b	b	b	a	h	h	a	b	a	a	b	a	b	b	b	a	b	b	a	a	b	b	b	h	a	b	b	b	a	a	b	b	b	b	b
CH02_58342293	2	175.342	b	b	a	a	b	b	b	a	a	a	a	b	b	b	b	a	h	h	a	b	a	a	b	a	b	b	h	a	b	b	h	a	b	b	b	h	a	b	b	b	a	a	b	b	b	b	b
CH02_57178853	2	175.342	b	b	a	a	b	b	b	a	a	a	a	b	b	b	b	a	-	-	a	b	a	a	b	a	b	b	h	a	b	b	a	a	-	b	b	-	a	b	b	b	a	a	b	b	b	b	b
CH02_59013639	2	175.342	b	b	a	a	b	b	b	a	a	a	a	b	b	b	b	a	b	a	a	b	a	a	b	a	b	b	h	a	b	b	a	a	h	b	b	-	a	b	b	b	-	a	b	b	b	b	b
CH02_23548104	2	175.794	b	b	a	a	b	b	b	a	a	a	-	b	h	b	b	-	b	a	a	b	a	a	b	a	b	b	h	a	b	b	-	a	-	-	b	h	a	b	b	b	a	a	b	h	b	b	b
CH02_23548097	2	175.794	b	b	a	a	b	b	b	a	a	a	a	b	h	b	b	-	b	a	a	b	a	a	b	a	b	b	h	a	b	b	-	a	-	-	b	h	a	b	b	b	a	a	b	h	b	b	b
CH02_14600662	2	176.246	b	b	a	a	b	b	b	a	a	a	a	b	-	b	b	a	b	a	a	b	a	a	b	a	b	b	h	a	b	b	-	a	-	-	b	a	a	b	b	b	a	a	b	h	b	b	b
CH02_14600733	2	176.246	b	b	a	a	b	b	b	a	a	a	a	b	-	b	b	a	b	a	a	b	a	a	b	a	b	b	h	a	b	b	-	a	h	-	b	a	a	b	b	b	a	a	b	h	b	b	b
CH02_23548174	2	176.246	b	b	a	a	b	b	b	a	a	a	a	b	b	b	b	a	b	a	a	b	a	a	b	a	b	b	h	b	b	b	a	a	-	b	b	a	a	b	b	b	a	a	b	h	b	b	b
CH02_49584640	2	176.246	b	b	a	a	b	b	b	a	a	a	a	b	b	b	b	-	b	a	a	b	a	a	b	a	b	b	b	a	b	b	a	a	a	b	b	a	a	b	b	b	a	a	b	b	b	b	b
CH02_7517033	2	176.246	b	b	a	a	b	b	b	a	a	a	a	b	b	b	b	b	b	a	a	b	a	a	b	a	b	b	b	a	b	b	a	a	a	b	b	a	a	b	b	b	a	a	b	b	b	b	b
CH02_63996392	2	176.246	b	b	a	a	b	b	b	a	a	a	a	b	b	b	b	a	b	a	a	b	a	a	b	a	b	b	b	a	b	b	a	-	a	b	b	a	a	b	b	b	a	a	b	b	b	b	b
CH02_59019099	2	176.697	b	b	a	a	b	b	b	a	a	a	a	b	b	b	b	a	b	a	a	b	a	a	b	a	b	b	b	a	b	b	a	a	a	b	b	a	a	b	b	b	-	a	b	b	b	b	b
CH02_58761581	2	176.697	b	b	a	a	b	b	b	a	a	a	a	b	b	b	b	a	b	a	a	b	a	a	b	a	b	b	b	a	b	b	a	a	a	b	b	a	a	b	b	b	-	a	b	b	b	b	b
CH02_18230037	2	177.148	b	b	a	a	b	b	b	a	a	a	a	b	b	b	b	a	b	h	a	b	a	a	b	a	b	b	b	a	b	b	a	a	a	b	b	-	a	b	b	b	b	a	b	b	b	b	b
CH02_18230042	2	177.148	b	b	a	a	b	b	b	a	a	a	a	b	b	b	b	a	b	h	a	b	a	a	b	a	b	b	b	a	b	b	a	a	a	b	b	-	a	b	b	b	b	a	b	b	b	b	b
CH02_46715290	2	177.448	b	b	a	a	b	b	b	a	a	a	a	b	b	b	b	a	b	h	a	b	a	a	b	h	b	b	b	a	b	b	-	-	a	b	b	a	a	b	b	b	a	a	b	b	b	b	b
CH02_42986776	2	177.448	b	b	a	a	b	b	b	a	a	a	a	b	b	b	b	a	b	h	a	b	a	a	b	h	b	b	b	a	b	b	a	h	a	b	b	a	a	b	b	b	a	a	b	b	b	b	b
CH02_6660773	2	177.448	b	b	a	a	b	b	b	a	a	a	a	b	b	b	b	a	b	h	h	b	a	a	b	a	b	b	b	a	b	b	a	h	-	b	b	a	a	b	b	b	a	a	a	b	b	b	b
CH01_126704223	2	177.598	b	b	a	a	b	b	b	a	a	a	a	b	b	b	b	a	b	-	a	b	a	a	b	a	b	b	b	a	b	b	a	-	a	b	b	-	a	b	b	b	-	a	b	b	b	b	b
CH02_38421844	2	178.086	b	b	a	a	b	b	b	a	a	a	a	b	b	b	b	a	b	a	a	b	a	a	b	a	b	b	b	a	b	b	a	h	a	b	b	a	a	b	b	b	-	a	b	b	b	h	b
CH02_38421684	2	178.086	b	b	a	a	b	b	b	a	a	a	a	b	b	b	b	a	b	a	a	b	a	a	b	a	b	b	b	a	b	b	a	h	a	b	b	a	a	b	b	b	-	a	b	b	b	h	b
CH02_70641922	2	178.573	b	b	a	a	b	b	b	a	a	a	a	b	b	b	b	a	b	-	a	b	a	a	b	a	b	b	h	a	b	b	a	h	-	b	b	a	a	b	b	b	-	a	b	b	b	b	b
CH02_61809030	2	178.573	b	b	a	a	b	b	b	a	a	a	a	b	-	b	b	h	b	a	a	b	a	a	b	a	b	b	-	a	b	b	-	h	a	b	b	a	a	b	b	b	b	a	b	b	b	b	b
CH02_45482285	2	178.573	b	b	a	a	b	b	b	a	a	a	a	b	b	b	b	h	b	h	h	b	a	a	b	a	b	b	h	a	b	b	h	h	-	b	b	a	a	b	b	b	b	a	h	b	b	b	h
CH02_45482301	2	178.573	b	b	a	a	b	b	b	a	a	a	a	b	b	b	b	h	b	h	h	b	a	a	b	a	b	b	h	a	b	b	h	h	h	b	b	a	a	b	b	b	b	a	h	b	b	b	h
CH02_45482521	2	178.573	b	b	a	a	b	b	b	a	a	a	a	b	b	b	b	h	b	h	h	b	a	a	b	a	b	b	b	a	b	b	h	h	-	b	b	a	a	b	b	b	b	a	h	b	b	b	h
CH02_45482538	2	178.573	b	b	a	a	b	b	b	a	a	a	a	b	b	b	b	a	b	h	a	b	a	a	b	a	b	b	b	a	b	b	h	h	-	b	b	h	a	b	b	b	b	a	h	b	b	b	b
CH02_51486637	2	178.573	b	b	a	a	b	b	b	a	a	a	a	b	b	b	b	a	b	h	a	b	a	a	b	a	b	b	b	a	b	b	-	a	a	b	b	a	a	b	b	b	b	a	b	b	b	b	b
CH02_40296043	2	178.573	b	b	a	a	b	b	b	a	a	a	a	b	b	b	b	a	b	h	a	b	a	a	b	a	b	b	b	-	b	b	a	a	a	b	b	a	a	b	b	b	b	a	b	b	b	b	b
CH02_10396815	2	178.573	b	b	a	a	b	b	b	a	a	a	a	b	b	b	b	a	b	a	a	b	a	a	b	a	b	b	b	a	b	b	a	a	a	b	b	-	a	b	b	b	-	a	b	b	b	b	b
CH02_38811562	2	178.573	b	b	a	a	b	b	b	a	a	a	a	b	b	b	b	a	b	a	a	b	a	a	b	a	b	b	h	a	b	b	h	a	-	b	b	a	a	b	b	b	h	a	b	-	b	b	b
CH02_38811455	2	178.573	b	b	a	a	b	b	b	a	a	a	a	b	b	b	b	a	b	a	a	b	a	a	b	a	b	b	h	a	b	b	h	a	-	b	b	a	a	b	b	b	h	a	b	h	b	b	b
CH02_38811575	2	178.573	b	b	a	a	b	b	b	a	a	a	a	b	b	b	b	-	b	a	a	b	a	a	b	a	b	b	h	a	b	b	h	a	-	b	b	a	a	b	b	b	h	a	b	b	b	b	b
CH02_38811640	2	178.573	b	b	a	a	b	b	b	a	a	a	a	b	b	b	b	a	b	a	a	b	a	a	b	a	b	b	b	a	b	b	h	-	a	b	b	a	a	b	b	b	-	a	b	b	b	b	b
CH02_57517393	2	178.573	b	b	a	a	b	b	b	a	a	a	a	b	b	b	b	a	b	a	a	b	a	a	b	a	b	b	b	a	b	b	h	a	a	b	b	a	a	b	b	b	a	a	b	b	b	b	b
CH02_34467788	2	179.087	b	b	a	a	b	b	b	a	a	a	a	b	b	b	b	a	b	a	a	b	a	a	b	a	b	b	b	a	b	b	a	a	a	b	b	a	a	b	b	b	-	a	b	b	b	b	b
CH02_55035447	2	179.087	b	b	a	a	b	b	b	a	a	a	a	b	b	b	b	a	b	a	a	b	a	a	b	a	b	b	b	a	b	b	a	a	-	b	b	a	a	b	b	b	-	a	b	b	b	b	b
CH02_19209823	2	179.3	b	b	a	a	b	b	b	a	a	a	a	b	b	b	b	a	b	a	a	-	a	a	b	a	b	b	b	a	b	b	a	a	b	b	b	a	a	b	b	b	b	a	b	b	b	b	b
CH02_37849867	2	179.3	b	b	a	a	b	b	b	a	a	a	a	b	b	b	b	a	b	-	a	b	a	a	b	a	b	b	b	a	b	b	a	a	-	-	b	a	a	b	b	b	b	a	b	b	b	b	b
CH02_50031960	2	179.3	b	b	a	a	b	b	b	a	a	a	a	b	b	b	b	a	b	-	a	b	a	a	b	a	b	b	b	a	b	b	a	a	-	-	b	a	a	b	b	b	-	a	b	b	b	b	b
CH02_38031352	2	179.3	b	b	a	a	b	b	b	a	a	a	a	b	b	b	b	a	b	a	a	b	a	a	b	a	b	b	b	a	b	b	a	a	h	b	b	a	a	b	b	b	-	a	b	b	b	b	b
CH02_9595539	2	180.146	b	b	a	a	b	b	b	a	a	a	a	b	b	b	b	a	b	a	a	b	a	a	b	a	b	b	b	a	b	b	a	a	a	b	b	a	a	b	b	b	a	a	b	b	b	b	b
CH02_9595556	2	180.146	b	b	a	a	b	b	b	a	a	a	a	b	b	b	b	a	b	a	a	b	a	a	b	a	b	b	b	a	b	b	a	a	a	b	b	a	a	b	b	b	a	a	b	b	b	b	b
CH02_58846037	2	180.146	b	b	a	a	b	b	b	a	a	a	a	b	b	b	b	a	b	a	a	b	a	a	b	a	b	b	b	a	b	b	a	a	a	b	b	a	a	b	b	b	-	a	b	b	b	b	b
CH02_58846282	2	180.146	b	b	a	a	b	b	b	a	a	a	a	b	b	b	b	a	b	a	a	b	a	a	b	a	b	b	b	a	b	b	a	a	a	b	b	a	a	b	b	b	-	a	b	b	b	b	b
CH02_14374192	2	180.399	b	b	a	a	b	b	b	a	a	a	a	b	b	b	b	a	b	a	a	b	a	a	b	a	b	b	h	a	b	b	a	a	a	b	b	-	a	b	b	b	h	a	b	-	b	b	b
CH02_66073620	2	180.399	b	b	a	a	b	b	b	a	a	a	a	b	b	b	b	a	b	a	a	b	a	a	b	a	b	b	h	a	b	b	a	a	a	b	b	b	a	b	b	b	h	a	-	h	b	b	b
CH02_14832145	2	180.866	b	b	a	a	b	b	b	a	a	a	a	b	b	b	b	a	b	a	a	b	a	a	b	a	b	b	h	a	b	b	a	-	-	b	b	h	a	b	b	b	h	a	h	b	b	a	b
CH02_14832192	2	180.866	b	b	a	a	b	b	b	a	a	a	a	b	b	b	b	a	b	a	a	b	a	a	b	a	b	b	h	a	b	b	a	-	-	b	b	h	a	b	b	b	h	a	h	b	b	a	b
CH02_14832191	2	180.866	b	b	a	a	b	b	b	a	a	a	a	b	b	b	b	a	b	a	a	b	a	a	b	a	b	b	h	a	b	b	a	-	-	b	b	h	a	b	b	b	h	a	h	b	b	a	b
CH02_38998566	2	181.603	b	b	a	a	b	b	b	a	a	a	a	b	b	b	b	a	b	a	a	b	a	a	b	a	b	b	h	a	b	b	a	a	-	b	b	h	a	b	b	b	h	a	-	b	b	-	b
CH02_38998440	2	181.603	b	b	a	a	b	b	b	a	a	a	a	b	b	b	b	a	b	a	a	b	a	a	b	a	b	b	h	a	b	b	a	a	-	b	b	-	a	b	b	b	h	a	-	b	b	-	b
CH02_58607531	2	182.159	b	b	a	a	b	b	b	a	a	a	a	b	b	b	b	a	b	a	a	b	a	a	b	a	b	b	h	a	b	b	a	a	a	b	-	a	a	b	b	b	-	a	b	b	b	b	b
CH02_58270255	2	182.498	b	b	a	a	b	b	b	a	a	a	a	b	a	b	b	a	b	a	a	b	a	a	b	a	b	b	h	a	b	b	a	a	a	b	h	a	a	b	b	b	-	a	b	b	b	b	b
CH02_8305129	2	182.838	b	b	a	a	b	b	b	a	a	a	a	b	a	b	b	a	b	a	a	b	a	a	b	a	b	b	h	a	b	b	a	a	a	b	-	a	a	b	b	b	-	a	b	b	b	b	b
CH02_10395424	2	182.838	b	b	a	a	b	b	b	a	a	a	a	b	a	b	b	a	b	a	a	b	a	a	b	a	b	b	h	a	b	b	a	a	a	b	b	a	a	b	b	b	b	a	b	b	b	b	b
CH02_58270257	2	182.838	b	b	a	a	b	b	b	a	a	a	a	b	a	b	b	a	b	a	a	b	a	a	b	a	b	b	h	a	b	b	a	-	a	b	b	a	a	b	b	b	b	a	b	b	b	b	b
CH02_22119466	2	184.458	b	b	a	a	b	b	b	a	a	a	a	b	b	b	b	a	b	a	h	b	a	a	b	a	b	b	h	a	b	b	b	b	-	b	b	a	a	b	b	b	-	a	b	b	b	b	b
CH02_22119556	2	184.458	b	b	a	a	b	b	b	a	a	a	a	b	b	b	b	a	b	a	h	b	a	a	b	a	b	b	h	a	b	b	b	b	-	b	b	a	a	b	b	b	-	a	b	b	b	b	b
CH02_17808530	2	185.43	b	b	a	a	b	b	b	a	a	a	a	b	b	b	b	a	b	a	a	b	a	a	b	a	b	b	h	a	b	b	-	h	b	b	b	a	a	b	b	b	-	a	b	b	b	b	b
CH02_64434216	2	185.43	b	b	a	a	b	b	b	a	a	a	a	b	b	b	b	a	b	h	a	b	a	a	b	a	b	b	h	a	b	b	a	a	b	b	b	a	a	b	b	b	-	a	a	b	b	b	b
CH02_54363537	2	185.43	b	b	a	a	b	b	b	a	a	a	a	-	b	b	b	a	b	h	a	b	a	a	b	a	b	b	h	a	b	b	a	a	b	b	b	a	a	b	b	b	a	a	b	b	b	b	b
CH02_54363426	2	185.43	b	b	a	a	b	b	b	a	a	a	a	b	b	b	b	a	b	h	a	b	a	a	b	a	b	b	h	a	b	b	a	a	b	b	b	a	a	b	b	b	a	a	b	b	b	b	b
CH02_13588308	2	185.43	b	b	a	a	b	b	b	a	a	a	a	b	b	b	b	a	b	h	a	b	a	a	b	a	b	b	h	a	b	b	a	a	b	b	b	a	a	b	b	b	a	a	b	b	b	b	b
CH02_61318205	2	185.92	b	b	a	a	b	b	b	a	a	a	h	b	b	b	b	a	b	h	a	b	a	a	b	a	b	b	h	a	b	b	a	a	-	b	b	a	a	b	b	b	b	a	-	b	b	b	b
CH02_11839126	2	185.92	b	b	a	a	b	b	b	a	a	a	h	b	b	b	b	a	b	a	a	b	h	a	b	a	b	b	b	a	b	b	a	a	b	b	b	a	a	b	b	b	b	a	-	b	b	b	b
CH02_11839222	2	185.92	b	b	a	a	b	b	b	a	a	a	h	b	b	b	b	a	b	a	a	b	h	a	b	a	b	b	b	a	b	b	a	a	b	b	b	a	a	b	b	b	-	a	-	b	b	b	b
CH02_72303886	2	186.66	b	b	a	a	b	b	b	a	a	a	a	h	b	b	b	a	b	a	a	b	a	a	b	a	b	b	h	a	b	b	a	a	-	b	b	b	h	b	b	b	h	a	a	b	b	b	b
CH02_72303887	2	186.66	b	b	a	a	b	b	b	a	a	a	a	h	b	b	b	a	b	a	a	b	a	a	b	a	b	b	h	a	b	b	a	a	-	b	b	b	h	b	b	b	h	a	a	b	b	b	b
CH02_12473234	2	188.518	b	b	a	a	b	b	b	a	a	h	a	h	b	b	b	a	b	a	a	b	a	a	b	a	b	b	h	a	b	b	a	a	b	b	b	-	h	b	b	b	h	a	a	b	b	h	b
CH02_11298425	2	190.891	b	b	a	a	b	b	b	a	a	h	a	b	b	b	b	a	b	a	a	b	a	a	b	-	b	b	h	a	b	b	h	a	-	b	b	a	h	b	b	b	h	a	-	b	b	a	b
CH02_11298502	2	190.891	b	b	a	a	b	b	b	a	a	h	a	b	b	b	b	a	b	a	a	b	a	a	b	a	b	b	h	a	b	b	h	a	-	b	b	a	h	b	b	b	h	a	-	b	b	a	b
CH02_49399497	2	191.929	b	b	a	a	b	b	b	a	a	h	a	b	b	b	b	a	b	a	a	b	a	a	b	a	b	b	h	a	b	b	-	a	a	b	b	-	a	b	b	b	-	a	b	b	b	h	b
CH02_49634273	2	191.929	b	b	a	a	b	b	b	a	a	h	a	b	b	b	b	a	b	b	a	b	a	a	b	a	b	b	h	-	b	b	a	a	a	b	b	a	a	b	b	b	a	a	b	h	b	b	b
CH02_23548018	2	191.929	b	b	a	a	b	b	b	a	a	a	a	b	b	b	b	a	b	a	a	b	a	a	b	a	b	b	h	-	b	b	a	a	-	b	b	a	a	b	b	b	a	a	b	h	b	b	b
CH02_60254133	2	192.062	b	b	a	a	b	b	b	a	a	a	a	b	b	b	b	a	b	a	a	b	a	a	b	a	b	b	h	a	b	b	a	a	a	b	h	a	a	b	a	b	-	a	b	b	b	b	b
CH02_45611637	2	192.76	b	b	a	a	b	b	b	a	a	a	a	b	b	b	b	a	b	a	a	b	a	b	b	a	b	b	h	a	b	b	a	a	a	b	h	-	a	b	-	b	-	a	b	b	b	b	b
CH02_45611631	2	192.76	b	b	a	a	b	b	b	a	a	a	a	b	b	b	b	a	b	a	a	b	a	b	b	a	b	b	h	a	b	b	a	a	a	b	b	h	a	b	-	b	-	a	b	b	b	b	b
CH02_45611507	2	192.76	b	b	a	a	b	b	b	a	a	a	a	b	-	b	b	a	b	a	a	b	a	b	b	a	b	b	h	a	b	b	a	a	a	b	b	h	a	b	-	b	-	a	b	b	b	b	b
CH02_45583883	2	193.459	b	b	a	a	b	b	b	a	a	a	a	b	h	b	b	a	b	a	a	b	a	h	b	a	b	b	h	a	b	b	a	a	a	b	b	-	a	b	b	b	-	a	b	b	b	b	b
CH02_45583758	2	193.459	b	b	a	a	b	b	b	a	a	a	a	b	h	b	b	a	b	a	a	b	a	h	b	a	b	b	h	a	b	b	a	a	a	b	b	h	a	b	b	b	-	a	b	b	b	b	b
CH02_44545914	2	193.459	b	b	a	a	b	b	b	a	a	a	a	b	b	b	b	a	b	a	a	b	a	h	b	a	b	b	h	-	b	b	a	h	a	b	b	h	a	b	b	b	h	a	b	-	b	b	b
CH02_44545896	2	193.459	b	b	a	a	b	b	b	a	a	a	a	b	b	b	b	a	b	a	a	b	a	h	b	a	b	b	h	a	b	b	a	h	a	b	h	h	a	b	b	b	h	a	b	-	b	b	b
CH02_9763653	2	193.459	b	b	a	a	b	b	b	a	a	a	a	b	b	b	b	-	b	a	a	b	a	a	b	a	b	b	h	a	b	b	a	h	a	b	-	h	a	b	b	b	h	a	b	b	b	b	b
CH02_9763479	2	193.459	b	b	a	a	b	b	b	a	a	a	a	b	b	b	b	-	b	a	a	b	a	a	b	a	b	b	h	a	b	b	a	h	a	b	-	h	a	b	b	b	h	a	b	b	b	b	b
CH02_9763611	2	193.459	b	b	a	a	b	b	b	a	a	a	a	b	b	b	b	-	b	a	a	b	a	a	b	a	b	b	h	a	b	b	a	h	a	b	-	h	a	b	b	b	h	a	b	b	b	b	b
CH02_47203275	2	193.459	b	b	a	a	b	b	b	a	a	a	a	b	b	b	b	a	b	a	a	b	a	a	b	a	b	b	h	a	b	b	a	-	-	b	b	a	a	b	-	b	-	a	b	b	b	b	b
CH02_47203400	2	193.459	b	b	a	a	b	b	b	a	a	a	a	b	b	b	b	a	b	a	a	b	a	a	b	a	b	b	h	a	b	b	a	-	-	b	b	a	a	b	-	b	-	a	b	b	b	b	b
CH02_49470118	2	193.759	b	b	a	a	b	b	b	a	a	a	a	a	b	b	b	a	b	a	a	b	a	a	b	a	b	b	b	a	b	b	a	a	-	b	b	a	a	b	b	b	a	a	b	b	b	b	b
CH02_49470184	2	194.773	b	b	a	a	b	b	b	a	a	a	a	a	b	a	b	a	b	a	a	b	a	a	b	a	b	b	b	b	b	b	b	a	-	b	b	a	a	b	b	b	-	a	b	b	b	b	b
CH02_49470093	2	194.773	b	b	a	a	b	b	b	a	a	a	a	a	b	a	b	a	b	a	a	b	a	a	b	a	b	b	b	b	b	b	b	a	-	b	b	a	a	b	b	b	-	a	b	b	b	b	b
CH02_50155119	2	195.271	b	b	a	a	b	b	b	a	a	a	a	-	b	h	b	a	b	a	a	b	a	a	b	a	b	b	b	b	b	b	b	a	a	b	b	a	a	b	b	b	-	a	b	b	b	b	b
CH02_50155103	2	195.271	b	b	a	a	b	b	b	a	a	a	a	-	b	h	b	a	b	a	a	b	a	a	b	a	b	b	b	-	b	b	b	a	a	b	b	a	a	b	b	b	-	a	b	b	b	b	b
CH02_42518397	2	196.798	b	b	a	a	b	b	b	a	a	a	a	b	b	b	b	a	b	a	a	b	a	a	b	a	b	b	b	a	b	b	-	a	a	b	b	a	a	b	b	b	b	a	-	b	b	b	b
CH02_50134601	2	196.798	b	b	a	a	b	b	b	a	a	a	a	b	b	b	b	a	b	a	a	b	a	a	b	a	b	b	b	a	b	b	-	-	-	b	b	a	a	b	b	b	b	a	h	b	b	b	b
CH02_18117133	2	198.099	b	b	a	a	b	b	b	a	a	h	a	b	b	b	b	a	b	b	a	b	a	a	b	a	b	b	b	a	b	b	a	a	b	b	b	a	a	b	b	b	-	a	-	b	b	b	b
CH02_59684264	2	198.099	b	b	a	a	b	b	b	a	a	h	a	b	b	b	b	a	b	h	a	b	a	a	b	a	b	b	b	a	b	b	a	a	b	b	b	a	a	b	b	b	h	a	h	b	b	b	b
CH02_28189976	2	198.099	b	b	a	a	b	b	b	a	a	h	a	b	b	b	b	a	b	a	a	b	a	a	b	a	b	b	b	a	b	b	a	a	-	b	b	a	a	b	-	b	h	a	-	b	b	b	b
CH02_18116886	2	198.099	b	b	a	a	b	b	b	a	a	h	a	b	b	b	b	a	b	b	a	b	a	a	b	a	b	b	b	a	b	b	a	a	b	b	b	a	a	b	b	b	-	a	-	b	b	b	b
CH02_18117085	2	198.45	b	b	a	a	b	b	b	a	a	a	a	b	h	b	b	-	b	b	a	b	a	a	b	a	b	b	b	a	b	b	a	b	-	b	b	a	-	b	b	b	-	a	b	h	b	b	b
CH02_18116882	2	198.45	b	b	a	a	b	b	b	a	a	a	a	b	h	b	b	-	b	b	a	b	a	a	b	a	b	b	b	-	b	b	a	b	-	b	b	a	-	b	b	b	-	a	b	h	b	b	b
CH02_18116863	2	198.45	b	b	a	a	b	b	b	a	a	a	a	b	h	b	b	-	b	b	a	b	-	a	b	a	b	b	b	a	b	b	a	b	-	b	b	a	-	b	b	b	-	a	b	h	b	b	b
CH02_36054783	2	198.943	b	b	a	a	b	b	b	a	a	a	a	b	b	b	b	-	b	h	a	b	a	a	b	a	b	b	h	b	b	b	a	b	-	b	b	a	a	b	b	b	-	a	b	h	b	b	b
CH02_36054605	2	198.943	b	b	a	a	b	b	b	a	a	a	a	b	b	b	b	-	b	h	a	b	a	a	b	a	b	b	h	b	b	b	a	b	-	b	b	a	a	b	b	b	-	a	b	h	b	b	b
CH02_36054708	2	198.943	b	b	a	a	b	b	b	a	a	a	a	b	b	b	b	-	b	h	a	b	a	a	b	a	b	b	h	b	b	b	a	b	-	b	b	a	a	b	b	b	-	a	b	h	b	b	b
CH02_31961627	2	199.674	b	b	a	a	b	b	b	a	a	a	a	b	b	b	b	a	b	b	a	b	a	a	b	a	b	b	h	a	b	b	a	-	-	b	b	-	a	b	b	b	a	a	b	h	b	b	b
CH02_31961648	2	199.674	b	b	a	a	b	b	b	a	a	a	a	b	b	-	b	a	b	b	a	b	a	a	b	a	b	b	h	a	b	b	a	-	-	b	b	-	a	b	b	b	a	a	b	h	b	b	b
CH02_44238205	2	199.674	b	b	a	a	b	b	b	a	a	a	a	b	b	b	b	a	b	b	a	b	a	a	b	a	b	b	b	a	b	b	a	h	-	b	b	b	a	b	b	b	a	a	b	b	b	b	b
CH02_17808493	2	199.813	b	b	a	a	b	b	b	a	a	a	a	b	b	b	b	a	b	b	a	b	a	a	b	a	b	b	h	a	b	b	a	h	b	b	b	a	a	b	b	b	a	a	b	b	b	b	b
CH02_17808475	2	199.813	b	b	a	a	b	b	b	a	a	a	a	b	b	b	b	a	b	b	a	b	a	a	b	a	b	b	h	a	b	b	a	h	b	b	b	a	a	b	b	b	a	a	b	b	b	b	b
CH02_17808672	2	199.813	b	b	a	a	b	b	b	a	a	a	a	b	b	b	b	a	b	b	a	b	a	a	b	a	b	b	h	a	b	b	a	h	b	b	b	a	a	b	b	b	a	a	b	b	b	b	b
CH02_17808775	2	199.813	b	b	a	a	b	b	b	a	a	a	a	b	b	b	b	a	b	b	a	b	a	a	b	a	b	b	h	a	b	b	a	h	b	b	b	a	a	b	b	b	a	a	b	b	b	b	b
CH02_38811557	2	200.8	b	b	a	a	b	b	b	a	a	a	a	b	b	b	b	a	b	a	h	b	a	a	b	a	b	b	h	a	b	b	a	-	a	b	b	a	a	b	b	b	a	a	b	-	b	b	b
CH02_30784973	2	200.8	b	b	a	a	b	b	b	a	a	a	a	b	b	b	b	a	b	a	h	b	a	a	b	a	b	b	h	a	b	b	a	h	a	b	b	a	a	b	b	b	a	a	b	-	b	b	b
CH02_28523369	2	200.8	b	b	a	a	b	b	b	a	a	a	a	b	b	b	b	a	b	a	h	b	a	a	b	a	b	b	h	a	b	b	a	h	a	b	b	-	a	b	b	b	a	a	b	b	b	b	b
CH02_44238058	2	200.975	b	b	a	a	b	b	b	a	a	a	a	b	b	b	b	a	b	a	a	b	a	a	b	a	b	b	b	a	b	b	a	h	-	b	b	b	a	b	b	b	a	a	b	b	b	b	b
CH02_28523421	2	201.485	b	b	a	a	b	b	b	a	a	a	a	b	b	b	b	a	b	a	h	b	a	a	b	a	b	b	b	a	b	b	h	h	a	b	b	-	a	b	b	b	a	a	b	b	b	b	b
CH02_23605414	2	202.523	b	b	a	a	b	b	b	a	a	a	a	b	b	b	b	a	b	b	h	b	a	a	b	b	b	b	b	a	b	b	-	h	-	b	b	h	a	b	b	b	a	a	b	b	b	b	b
CH02_34971608	2	202.523	b	b	a	a	b	b	b	a	a	a	a	b	b	b	b	a	b	-	h	b	a	h	b	b	b	b	b	a	b	b	b	-	-	b	b	a	a	b	b	b	a	a	b	b	b	b	b
CH02_34971404	2	202.95	b	b	a	a	b	b	b	a	a	a	a	b	b	b	b	a	b	b	a	a	a	a	b	h	b	b	b	a	b	b	b	a	a	b	b	a	a	b	b	b	a	a	-	b	b	b	b
CH02_34971575	2	202.95	b	b	a	a	b	b	b	a	a	a	a	b	b	b	b	a	b	-	a	a	a	a	b	h	b	b	b	a	b	b	b	a	a	b	b	a	a	b	b	b	a	a	-	b	b	b	b
CH02_34971561	2	202.95	b	b	a	a	b	b	b	a	a	a	a	b	b	b	b	a	b	-	a	a	a	a	b	h	b	b	b	a	b	b	b	a	a	b	b	a	a	b	b	b	a	a	-	b	b	b	b
CH02_7515529	2	203.335	b	b	a	a	b	b	b	a	a	a	a	b	b	b	b	a	b	h	a	a	a	a	b	h	b	b	b	a	b	b	b	a	a	b	b	a	a	b	b	b	a	h	b	b	b	b	b
CH02_7515313	2	203.335	b	b	a	a	b	b	b	a	a	a	a	b	b	b	b	a	b	a	a	a	a	a	b	h	b	b	b	a	b	b	b	a	a	b	b	a	a	b	b	b	a	h	b	b	b	b	b
CH02_44419784	2	203.76	b	b	a	a	b	b	b	a	a	a	a	b	b	b	b	a	b	a	a	b	a	a	b	h	b	b	b	a	b	b	b	a	a	b	b	a	a	b	b	b	-	h	b	b	b	b	b
CH02_48934230	2	204.185	b	b	a	a	b	b	b	a	a	a	a	b	b	b	b	a	b	a	a	b	a	a	b	a	b	b	b	a	b	b	a	a	a	b	b	a	a	b	b	b	a	a	b	b	b	b	b
CH02_9243699	2	204.185	b	b	a	a	b	b	b	a	a	a	a	b	b	b	b	a	b	a	a	b	a	a	b	a	b	b	h	-	b	b	a	a	-	b	b	a	a	b	b	b	-	a	b	b	b	b	b
CH02_9243619	2	204.185	b	b	a	a	b	b	b	a	a	a	a	b	b	b	b	a	b	a	a	b	a	a	b	a	b	b	b	-	b	b	a	a	-	b	b	a	a	b	b	b	-	a	b	b	b	b	b
CH02_54633733	2	204.185	b	b	a	a	b	b	b	a	a	a	a	b	b	b	b	a	b	a	a	b	a	a	b	a	b	b	b	a	b	b	a	-	a	b	b	a	a	b	b	b	-	a	b	b	b	b	b
CH02_44742234	2	204.866	b	b	a	a	b	b	b	a	a	a	a	b	b	b	b	a	b	a	a	b	a	a	b	a	b	b	a	a	b	b	a	h	a	b	b	a	a	b	b	b	h	a	b	b	b	b	b
CH02_44742273	2	204.866	b	b	a	a	b	b	b	a	a	a	a	b	b	b	b	a	b	a	a	b	a	a	b	a	b	b	a	a	b	b	a	h	a	b	b	a	a	b	b	b	-	a	b	b	b	b	b
CH02_44742311	2	204.866	b	b	a	a	b	b	b	a	a	a	a	b	b	b	b	a	b	a	a	b	a	a	b	a	b	b	a	a	b	b	a	h	a	b	b	a	a	b	b	b	h	a	b	b	b	b	b
CH02_14437357	2	205.374	b	b	a	a	b	b	b	a	a	a	a	b	b	b	b	a	b	a	a	b	a	a	b	a	b	b	b	a	b	b	a	h	a	b	b	a	a	b	b	b	-	a	b	b	b	b	b
CH02_48700595	2	205.374	b	b	a	a	b	b	b	a	a	a	a	b	b	b	b	a	b	a	a	b	a	a	b	a	b	b	b	a	b	b	-	h	a	b	b	a	a	b	b	b	-	a	b	b	b	b	b
CH02_68690008	2	205.882	b	b	a	a	b	b	b	a	a	a	a	-	b	b	b	a	b	a	a	b	a	a	b	a	b	b	a	a	b	b	a	a	-	b	b	a	-	b	b	b	-	a	b	b	b	b	b
CH02_17405357	2	205.882	b	b	a	a	b	b	b	a	a	a	a	b	b	b	b	a	b	a	a	b	a	a	b	a	b	b	a	a	b	b	a	-	a	b	b	a	a	b	b	b	-	a	-	b	b	b	b
CH02_17405336	2	205.882	b	b	a	a	b	b	b	a	a	a	a	b	b	b	b	a	b	a	a	b	a	a	b	a	b	b	a	a	b	b	a	-	-	b	b	-	a	b	b	b	a	a	-	b	b	b	b
CH02_17405310	2	205.882	b	b	a	a	b	b	b	a	a	a	a	b	b	b	b	a	b	a	a	b	a	a	b	a	b	b	a	a	b	b	a	-	-	b	b	-	a	b	b	b	a	a	-	b	b	b	b
CH02_17405403	2	205.882	b	b	a	a	b	b	b	a	a	a	a	b	b	b	b	a	b	a	a	b	a	a	b	a	b	b	h	a	b	b	a	-	-	b	b	-	a	b	b	b	a	a	-	b	b	b	b
CH02_17405246	2	205.882	b	b	a	a	b	b	b	a	a	a	a	b	b	b	b	a	b	a	a	b	a	a	b	a	b	b	h	a	b	b	a	-	-	b	b	-	a	b	b	b	a	a	-	-	b	b	b
CH02_19209811	2	207.43	b	b	a	a	b	b	b	a	a	a	a	b	b	b	b	a	b	a	a	b	a	a	b	a	b	b	h	a	b	b	a	-	b	b	b	a	a	b	-	b	b	a	b	b	b	b	b
CH02_19209757	2	207.43	b	b	a	a	b	b	b	a	a	a	a	b	b	b	b	a	b	a	a	b	a	a	b	a	b	b	b	a	b	b	a	-	b	b	b	a	a	b	-	b	b	a	b	b	b	b	b
CH02_57123113	2	207.43	b	b	a	a	b	b	b	a	a	a	a	b	b	b	b	a	b	a	a	b	a	a	b	a	b	b	b	a	b	b	-	a	-	b	b	a	a	b	b	b	b	a	b	b	b	b	b
CH02_64396783	2	209.008	b	b	a	a	b	b	b	a	a	a	a	b	b	b	b	a	b	a	a	b	a	a	b	a	b	b	b	a	b	b	b	h	a	b	b	h	a	b	b	b	-	a	b	b	b	b	b
CH02_7332552	2	209.54	b	b	a	a	b	h	b	a	a	a	a	b	b	b	b	a	b	a	a	b	a	a	b	a	b	b	b	a	b	b	-	h	a	b	b	h	a	b	b	b	a	a	b	b	b	b	b
CH02_10395825	2	209.54	b	b	a	a	b	h	b	a	a	a	a	b	b	b	b	a	b	a	a	b	a	a	b	a	b	b	b	a	b	b	a	h	a	b	b	h	a	b	b	b	a	a	b	b	b	b	b
CH02_58080774	2	210.059	b	b	a	a	b	h	b	a	a	a	a	b	b	b	b	a	b	a	a	b	a	a	b	a	b	b	b	a	b	b	a	h	a	b	b	h	a	b	b	b	a	a	a	b	b	h	b
CH02_34764069	2	210.059	b	b	a	a	b	b	b	a	a	h	a	b	b	b	b	a	b	h	a	b	a	a	b	a	b	b	h	a	b	b	a	-	a	b	b	a	a	b	-	b	-	a	a	b	b	b	b
CH02_34764053	2	210.059	b	b	a	a	b	b	b	a	a	h	a	b	b	b	b	a	b	h	a	b	a	a	b	a	b	b	h	a	b	b	a	-	a	b	b	a	a	b	-	b	-	a	a	b	b	b	b
CH02_67115891	2	211.469	b	b	a	a	b	b	b	a	a	a	a	b	b	b	b	a	b	a	a	b	a	a	b	a	b	b	h	a	b	b	a	a	a	b	b	a	a	b	a	b	b	a	b	b	b	b	b
CH02_13589186	2	211.469	b	b	a	a	b	b	b	a	a	a	a	b	b	b	b	a	b	a	a	b	a	a	b	a	b	b	h	a	b	b	a	a	a	b	b	a	a	b	-	b	-	a	b	b	b	b	b
CH02_13589320	2	211.469	b	b	a	a	b	b	b	a	a	a	a	b	b	b	b	a	b	a	a	b	a	a	b	a	b	b	h	a	b	b	a	a	a	b	b	h	a	b	-	b	-	a	b	b	b	b	b
CH02_13114848	2	211.469	b	b	a	a	b	b	b	a	a	h	a	b	h	b	b	a	b	h	a	b	a	a	b	a	b	b	h	-	b	b	-	a	a	b	h	h	a	b	h	b	-	a	-	b	b	b	b
CH02_14161070	2	211.469	b	b	a	a	b	b	b	a	a	h	a	b	h	b	b	a	b	h	a	b	a	a	b	a	b	b	b	h	b	b	a	a	a	b	b	h	a	b	-	b	b	a	-	b	b	b	b
CH02_14161079	2	211.469	b	b	a	a	b	b	b	a	a	h	a	b	h	b	b	a	b	h	a	b	a	a	b	a	b	b	b	h	b	b	a	a	a	b	b	h	a	b	-	b	-	a	-	b	b	b	b
CH02_14161080	2	211.469	b	b	a	a	b	b	b	a	a	h	a	b	h	b	b	a	b	h	a	b	a	a	b	a	b	b	b	h	b	b	a	a	a	b	b	h	a	b	-	b	b	a	-	b	b	b	b
CH02_14161207	2	211.469	b	b	a	a	b	b	b	a	a	h	a	b	h	b	h	a	b	h	a	b	a	a	b	a	b	h	b	h	b	b	a	a	-	-	b	h	a	h	-	b	b	a	-	b	b	h	b
CH02_14161270	2	211.469	b	b	a	a	b	b	b	a	a	h	a	b	h	b	h	a	b	a	a	b	a	a	b	a	b	h	b	h	b	b	a	a	-	-	b	h	a	h	-	b	b	a	-	b	b	h	b
CH02_14161295	2	211.469	b	b	a	a	b	b	b	a	a	h	a	b	h	b	h	a	b	a	a	b	a	a	b	a	b	h	b	h	b	b	a	a	-	-	b	h	a	h	-	b	b	a	-	b	b	h	b
CH02_14161212	2	211.469	b	b	a	a	b	b	b	a	a	h	a	b	h	b	b	a	b	a	a	b	a	a	b	a	b	h	b	h	b	b	a	a	-	-	b	h	a	h	-	b	b	a	-	b	b	h	b
CH02_47825203	2	212.76	b	b	a	h	b	b	b	a	a	a	h	b	b	b	b	a	b	h	a	b	a	a	b	a	b	b	h	h	b	b	b	a	a	b	b	h	a	b	b	b	a	a	h	b	b	b	b
CH02_47825184	2	212.76	b	b	a	h	b	b	b	a	a	a	h	b	b	b	b	a	b	h	a	b	a	a	b	a	b	b	h	h	b	b	b	a	a	b	b	h	a	b	b	b	a	a	h	b	b	b	b
CH02_47825298	2	212.76	b	b	a	h	b	b	b	a	a	a	h	b	b	b	b	a	b	h	a	b	a	a	b	a	b	b	h	h	b	b	b	a	a	b	b	h	a	b	b	b	a	a	h	b	b	b	b
CH02_44500974	2	212.878	b	b	a	h	b	b	b	a	a	a	h	b	b	b	b	a	b	h	a	a	a	a	b	a	b	b	b	-	b	b	b	a	a	b	b	h	a	b	b	b	a	a	-	b	b	b	b
CH02_13320643	2	213.668	b	b	a	a	b	b	b	a	a	a	a	b	b	b	b	a	b	a	a	b	a	a	b	a	b	b	h	h	b	b	a	a	-	b	b	h	a	b	-	b	-	a	b	b	b	b	b
CH02_13320657	2	213.668	b	b	a	a	b	b	b	a	a	a	a	b	b	b	b	a	b	a	a	b	a	a	b	a	b	b	h	h	b	b	a	a	-	b	b	h	a	b	-	b	-	a	b	b	b	b	b
CH02_28093984	2	213.668	b	b	a	a	b	b	b	a	a	a	a	b	b	b	b	a	b	a	a	b	a	a	b	a	b	b	h	a	b	b	a	-	-	b	b	h	a	b	-	b	-	a	b	b	b	b	b
CH02_28094288	2	213.668	b	b	a	a	b	b	b	a	a	a	a	b	b	b	b	a	b	a	a	b	a	a	b	a	b	b	h	a	b	b	a	-	-	b	b	h	a	b	-	b	-	a	b	b	b	b	b
CH02_10882206	2	214.042	b	b	a	a	b	b	b	a	a	a	a	b	b	b	b	a	b	a	a	b	a	a	b	a	b	b	h	a	b	b	a	a	a	b	b	h	a	b	b	b	-	a	b	b	b	b	b
CH02_45634875	2	214.042	b	b	a	a	b	b	b	a	a	a	a	b	b	b	b	a	b	h	a	b	a	a	b	a	b	b	h	a	b	b	a	a	a	b	b	h	a	b	b	b	-	a	b	b	b	b	b
CH02_49652957	2	214.415	b	b	a	a	b	b	b	a	a	a	a	b	b	b	b	a	b	h	a	b	a	a	b	a	b	b	h	a	b	b	-	a	a	b	b	a	a	b	b	b	-	a	b	b	b	-	b
CH02_49652926	2	214.415	b	b	a	a	b	b	b	a	a	a	a	b	b	b	b	a	b	h	a	b	a	a	b	a	b	b	h	a	b	b	-	a	a	b	b	a	a	b	b	b	-	a	b	b	b	-	b
CH02_3360915	2	214.415	b	b	a	a	b	b	b	a	a	a	a	b	b	b	b	a	b	h	-	b	a	a	b	h	b	b	h	a	b	b	-	a	a	b	b	-	a	b	h	b	b	a	b	b	b	b	b
CH02_3360741	2	214.415	b	b	a	a	b	b	b	a	a	a	a	b	b	b	b	a	b	h	-	b	a	a	b	h	b	b	h	a	b	b	-	a	a	b	b	-	a	b	h	b	b	a	b	b	b	b	b
CH02_13938036	2	214.415	b	b	a	a	b	b	b	a	a	a	a	b	b	b	b	a	b	h	a	b	a	a	b	a	b	b	h	a	b	b	-	a	a	b	b	a	a	b	b	b	-	a	b	b	b	b	b
CH02_49399725	2	214.742	b	b	a	a	b	b	b	a	a	a	a	b	b	b	b	a	b	a	a	b	a	a	b	a	b	b	h	a	b	b	-	a	a	b	b	b	a	b	b	b	-	a	b	b	b	b	b
CH02_72303921	2	214.742	b	b	a	a	b	b	b	a	a	a	a	b	b	b	b	a	b	a	a	b	a	a	b	a	b	b	h	a	b	b	-	a	h	b	b	b	a	b	b	b	h	a	b	b	b	b	b
CH02_72304044	2	214.742	b	b	a	a	b	b	b	a	a	a	a	b	b	b	b	a	b	a	a	b	a	a	b	a	b	b	h	a	b	b	-	a	h	b	b	h	a	b	b	b	h	a	b	b	b	b	b
CH02_39093385	2	214.742	b	b	a	a	b	b	b	a	a	a	a	b	b	b	b	a	b	a	a	b	a	a	b	a	b	b	h	a	b	b	h	a	h	b	b	h	a	b	b	b	-	a	b	b	b	b	b
CH02_49637176	2	214.742	b	b	a	a	b	b	b	a	a	a	a	b	b	b	b	a	b	a	a	b	a	a	b	a	b	b	h	a	b	b	h	a	h	b	b	h	a	b	b	b	b	a	b	b	b	b	b
CH02_31790617	2	215.215	b	b	a	a	b	b	b	a	a	a	a	b	b	b	b	a	b	a	a	b	a	a	b	a	b	b	h	a	b	b	-	a	a	b	b	a	a	b	b	b	h	a	b	b	b	b	b
CH02_25393460	2	215.215	b	b	a	a	b	b	b	a	a	a	a	b	b	b	b	a	b	a	a	b	h	a	b	a	b	b	h	a	b	b	a	a	h	b	h	a	h	b	b	b	-	a	b	b	b	b	b
CH02_8273677	2	215.215	b	b	a	a	b	b	b	a	a	a	a	b	b	b	b	a	b	a	a	b	h	a	b	a	b	b	h	a	b	b	a	a	h	b	b	a	h	b	b	b	-	a	b	b	b	b	b
CH02_23578956	2	215.215	b	b	a	a	b	b	b	a	a	h	a	b	b	b	b	a	b	a	a	b	a	a	b	a	b	b	h	a	b	b	a	a	-	b	b	-	h	b	b	b	-	a	b	b	b	b	b
CH02_53883868	2	215.215	b	b	a	a	b	b	b	a	a	h	a	b	b	b	b	a	b	a	a	b	a	a	b	a	b	b	h	a	b	b	h	a	b	b	b	-	a	b	b	b	h	a	b	b	b	b	b
CH02_11298583	2	215.215	b	b	a	a	b	b	b	a	a	a	a	b	b	b	b	a	b	a	a	b	a	a	b	a	b	b	h	a	b	b	h	a	-	b	b	a	a	b	b	b	-	a	h	b	b	b	b
CH02_11298427	2	215.215	b	b	a	a	b	b	b	a	a	a	a	b	b	b	b	a	b	a	a	b	a	a	b	a	b	b	h	a	b	b	h	a	-	b	b	a	a	b	b	b	-	a	-	b	b	b	b
CH02_13589327	2	215.215	b	b	a	a	b	b	b	a	a	a	a	b	b	b	b	a	b	a	a	b	a	a	b	a	b	b	h	a	b	b	a	a	a	b	b	h	a	b	-	b	-	a	b	b	b	b	b
CH02_31720494	2	216.177	b	b	a	a	b	b	b	a	a	a	a	b	b	b	b	a	b	a	a	b	a	a	b	a	b	b	h	a	b	b	a	a	a	b	b	h	a	b	b	b	a	a	b	b	b	b	b
CH02_31720475	2	216.177	b	b	a	a	b	b	b	a	a	a	a	b	b	b	b	a	b	a	a	b	a	a	b	a	b	b	h	a	b	b	a	a	a	b	b	h	a	b	b	b	a	a	b	b	b	b	b
CH02_31720243	2	216.177	b	b	a	a	b	b	b	a	a	a	a	b	b	b	b	a	b	a	a	b	a	a	b	a	b	b	h	a	b	b	a	a	a	b	b	b	a	b	b	b	a	a	b	b	b	b	b
CH02_31720164	2	216.177	b	b	a	a	b	b	b	a	a	a	a	b	b	b	b	a	b	a	a	b	a	a	b	a	b	b	h	a	b	b	a	a	a	b	b	b	a	b	b	b	a	a	b	b	b	b	b
CH02_31720557	2	216.177	b	b	a	a	b	b	b	a	a	a	a	b	b	b	b	a	b	a	a	b	a	a	b	a	b	b	h	a	b	b	a	a	a	b	b	b	a	b	b	b	a	a	b	b	b	b	b
CH02_9699433	2	217.542	b	b	a	h	b	b	b	a	a	a	b	b	b	b	b	a	b	a	a	b	a	a	b	a	b	b	h	a	b	b	-	a	a	b	b	a	a	b	b	b	a	a	b	b	b	b	b
CH02_9699592	2	217.542	b	b	a	h	b	b	b	a	a	a	b	b	b	b	b	a	b	a	a	b	a	a	b	a	b	b	h	a	b	b	-	a	a	b	b	a	a	b	b	b	a	a	b	b	b	b	b
CH02_13049972	2	217.986	b	b	a	h	b	b	b	a	a	a	a	b	b	b	b	a	b	a	a	b	a	a	b	a	b	b	h	a	b	b	-	a	a	b	-	h	a	b	b	b	a	a	b	b	b	b	b
CH02_13049963	2	217.986	b	b	a	h	b	b	b	a	-	a	a	b	b	b	b	a	b	a	a	b	a	a	b	a	b	b	h	a	b	b	-	a	a	b	-	h	a	b	b	b	a	a	b	b	b	b	b
CH02_13050040	2	217.986	b	b	a	a	b	b	b	a	-	a	a	b	b	b	b	a	b	a	a	b	a	a	b	a	b	b	h	a	b	b	-	a	a	b	-	h	a	b	b	b	a	a	b	b	b	b	b
CH02_44882634	2	217.986	b	b	a	a	b	b	b	a	h	a	a	b	b	b	b	a	b	a	a	b	a	a	b	a	b	b	h	a	b	b	b	a	a	b	-	-	a	b	b	b	a	a	b	b	b	b	b
CH02_44882714	2	217.986	b	b	a	a	b	b	b	a	h	a	a	b	b	b	b	a	b	a	a	b	a	a	b	a	b	b	h	-	b	b	b	a	a	b	-	-	a	b	b	b	a	a	b	b	b	b	b
CH02_34258984	2	218.947	b	b	a	a	b	b	b	a	a	a	a	b	b	b	b	a	b	a	-	b	a	a	b	a	b	b	h	b	b	b	a	a	a	b	b	a	a	b	b	b	-	a	b	b	b	b	b
CH02_2711195	2	219.526	b	b	a	a	b	b	b	a	a	a	a	b	b	b	b	a	b	a	h	b	a	a	b	a	b	b	h	h	b	b	a	h	a	b	b	a	a	b	b	b	b	a	b	b	b	b	b
CH02_13953956	2	219.526	b	b	a	a	b	b	b	a	a	a	a	b	b	b	b	a	b	a	a	b	a	a	b	a	b	b	b	h	b	b	a	h	a	b	b	a	a	b	b	b	b	a	-	b	b	b	b
CH02_71162095	2	219.526	b	b	a	a	b	b	b	a	a	a	a	b	b	b	b	a	b	a	a	b	a	a	b	a	b	b	b	h	b	b	a	h	a	b	b	a	a	b	b	b	b	a	h	b	b	b	b
CH02_61809318	2	219.526	b	b	a	a	b	b	b	a	a	a	a	b	b	b	b	a	b	a	a	b	a	a	b	a	b	b	b	a	b	b	a	h	a	b	b	a	a	b	b	b	b	a	b	b	b	b	b
CH02_1818131	2	219.526	b	b	a	a	b	b	b	a	a	h	a	b	b	b	b	a	b	a	a	b	a	a	b	a	b	b	b	a	b	b	a	-	a	b	b	-	a	b	b	b	b	a	b	b	b	b	b
CH02_16545776	2	219.86	b	b	a	a	b	b	b	a	a	h	a	b	b	b	b	a	b	a	a	b	a	a	b	a	b	b	h	a	b	b	a	-	a	b	b	-	a	b	b	b	-	a	b	b	b	b	b
CH02_23350085	2	220.988	b	b	a	a	b	b	b	a	a	h	a	b	b	b	b	b	b	a	a	b	a	h	b	a	h	b	h	a	b	b	h	b	a	b	h	-	a	b	b	b	h	a	b	b	b	b	b
CH02_23350095	2	220.988	b	b	a	a	b	b	b	a	a	h	a	b	b	b	b	b	b	a	a	b	a	h	b	a	h	b	h	a	b	b	h	b	a	b	h	-	a	b	b	b	h	a	b	b	b	b	b
CH02_11634643	2	221.887	b	b	a	a	b	b	b	a	a	a	a	b	b	b	b	-	b	a	a	b	a	a	b	a	h	b	h	a	b	b	-	-	a	b	-	-	a	b	b	b	h	a	b	b	b	b	b
CH02_11634687	2	221.887	b	b	a	a	b	b	b	a	a	a	a	b	b	b	b	-	b	a	a	b	a	a	b	a	h	b	h	a	b	b	-	-	a	b	-	-	a	b	b	b	h	a	b	b	b	b	b
CH02_23619661	2	222.706	b	b	a	a	b	b	b	a	a	a	a	b	b	b	b	a	b	a	a	b	a	a	b	a	b	b	h	a	b	b	a	a	a	h	b	a	a	b	b	b	h	a	b	b	b	b	b
CH02_23619563	2	222.706	b	b	a	a	b	b	b	a	a	a	a	b	b	b	b	a	b	a	a	b	a	a	b	a	b	b	h	a	b	b	a	a	a	h	b	a	a	b	b	b	h	a	b	b	b	b	b
CH02_38421660	2	222.706	b	b	a	a	b	b	b	a	a	a	a	b	b	b	b	a	b	a	a	b	a	a	b	a	b	b	b	a	b	b	a	a	a	h	b	a	a	b	b	b	h	a	b	b	b	b	b
CH02_38421647	2	222.706	b	b	a	a	b	b	b	a	a	a	a	b	b	b	b	a	b	a	a	b	a	a	b	a	b	b	b	a	b	b	a	a	a	h	b	a	a	b	b	b	h	a	b	b	b	b	b
CH02_38421616	2	222.706	b	b	a	a	b	b	b	a	a	a	a	b	b	b	b	a	b	a	a	b	a	a	b	a	b	b	b	a	b	b	a	a	a	h	b	a	a	b	b	b	h	a	b	b	b	b	b
CH02_54633543	2	222.706	b	b	a	a	b	b	b	a	h	a	a	b	b	b	b	a	b	a	a	h	a	a	b	a	b	b	b	a	b	b	a	a	a	h	b	a	a	b	b	b	h	a	b	b	b	b	b
CH02_47224517	2	222.706	b	b	a	a	b	b	b	a	h	a	a	b	b	b	b	a	b	a	a	-	a	a	b	a	b	b	b	a	b	b	a	a	a	h	b	a	a	b	b	b	h	a	b	b	b	b	b
CH02_47224210	2	222.706	b	b	a	a	b	b	b	a	h	a	a	b	b	b	b	a	b	a	a	-	a	a	b	a	b	b	b	a	b	b	a	a	a	h	b	a	a	b	b	b	h	a	b	b	b	b	b
CH02_57688931	2	222.706	b	b	a	a	b	b	b	a	a	a	a	b	b	b	b	a	b	a	a	b	a	a	b	a	b	b	b	a	b	b	a	a	a	b	b	a	a	-	b	b	a	a	b	b	b	b	b
CH02_34256333	2	223.071	b	b	a	a	b	b	b	a	a	a	a	b	b	h	b	a	b	h	a	b	a	a	b	a	b	b	b	a	b	b	a	a	a	b	b	a	a	h	b	b	a	a	b	b	b	b	b
CH02_34256386	2	223.071	b	b	a	a	b	b	b	a	a	a	a	b	b	h	b	a	b	h	a	b	a	a	b	a	b	b	b	a	b	b	a	a	a	b	b	a	a	h	b	b	a	a	b	b	b	b	b
CH02_34256260	2	223.071	b	b	a	a	b	b	b	a	a	a	a	b	b	b	b	a	b	a	a	b	a	a	b	a	b	b	b	a	b	b	a	a	a	b	b	a	a	b	b	b	a	a	b	b	b	b	b
CH02_34256189	2	223.071	b	b	a	a	b	b	b	a	a	a	a	b	b	b	b	a	b	a	a	b	a	a	b	a	b	b	b	a	b	b	a	a	a	b	b	a	a	b	b	b	a	a	b	b	b	b	b
CH02_18229892	2	223.071	b	b	a	a	b	b	b	a	a	a	a	b	b	b	b	a	b	a	a	b	a	a	b	a	b	b	h	a	b	b	a	a	a	b	b	a	a	b	b	b	b	a	b	b	b	b	b
CH02_2274698	2	223.071	b	b	a	a	b	b	b	a	a	a	a	b	b	b	b	a	b	a	a	b	a	a	b	a	b	b	h	a	b	b	-	a	a	b	b	a	a	b	b	b	-	a	b	b	b	b	b
CH02_61031138	2	223.071	b	b	a	a	b	b	b	a	a	a	a	b	b	b	b	a	b	a	a	b	a	a	b	a	b	b	h	h	b	b	a	a	a	b	b	h	a	b	b	b	a	a	b	b	b	b	b
CH02_13311987	2	223.071	b	b	a	a	b	b	b	a	a	a	a	b	b	b	b	a	b	a	a	b	a	a	b	a	b	b	h	h	b	b	a	a	a	b	b	-	a	b	b	b	a	a	b	b	b	b	b
CH02_2274741	2	223.071	b	b	a	a	b	h	b	a	a	a	a	b	b	b	b	a	b	a	a	b	a	a	b	a	b	b	h	h	b	b	a	a	a	b	b	a	a	b	-	b	-	a	b	b	b	b	b
CH02_2274853	2	223.071	b	b	a	a	b	h	b	a	a	a	a	b	b	b	b	a	b	a	a	b	a	a	b	a	b	b	h	h	b	b	a	a	a	b	b	a	a	b	-	b	-	a	b	b	b	b	b
CH02_2274659	2	223.071	b	b	a	a	b	h	b	a	a	a	a	b	b	b	b	a	b	a	a	b	a	a	b	a	b	b	h	h	b	b	a	a	a	b	b	a	a	b	-	b	-	a	b	b	b	b	b
CH02_2274817	2	223.071	b	b	a	a	b	b	b	a	a	a	a	b	b	b	b	a	b	a	a	b	a	a	b	a	b	b	h	h	b	b	a	a	a	b	b	a	a	b	b	b	-	a	b	b	b	b	b
CH02_2274699	2	223.071	b	b	a	a	b	b	b	a	a	a	a	b	b	b	b	a	b	a	a	b	a	a	b	a	b	b	h	h	b	b	a	a	a	b	b	a	a	b	b	b	-	a	b	b	b	b	b
CH02_34498165	2	223.568	b	b	a	a	b	b	b	a	a	a	a	b	b	b	b	a	b	a	a	b	a	a	b	a	b	b	h	a	b	b	-	a	a	b	b	-	a	b	b	b	h	a	a	b	b	b	b
CH02_34498095	2	223.568	b	b	a	a	b	b	b	a	a	a	a	b	b	b	b	a	b	a	a	b	a	a	b	a	b	b	h	a	b	b	a	-	a	b	b	-	a	b	b	b	a	a	a	b	b	b	b
CH02_34498045	2	223.568	b	b	a	a	b	b	b	a	a	a	a	b	b	b	b	a	b	a	a	b	a	a	b	a	b	b	h	a	b	b	a	-	a	b	b	-	a	b	b	b	a	a	a	b	b	b	b
CH02_35294870	2	223.951	b	b	a	a	b	b	b	a	a	a	a	b	b	b	b	a	b	a	a	b	a	a	b	a	b	b	h	a	b	b	a	a	a	b	b	h	a	b	b	b	h	a	b	b	b	b	b
CH02_13049857	2	223.951	b	b	a	a	b	b	b	a	a	a	a	b	b	b	b	a	b	a	a	b	a	a	b	a	b	b	h	a	b	b	a	a	a	-	b	a	a	b	b	b	h	a	b	b	b	b	b
CH02_7263898	2	223.951	b	b	a	a	b	b	b	a	a	a	a	b	b	b	b	a	b	a	a	b	a	a	b	a	b	b	b	a	b	b	a	a	a	-	b	a	a	b	b	b	h	a	b	b	b	b	b
CH02_51855126	2	224.443	b	b	a	a	b	b	b	a	a	a	a	b	b	b	b	a	b	a	a	b	a	a	b	a	b	b	b	a	b	b	a	a	a	-	b	a	a	b	b	b	h	a	b	b	b	b	b
CH02_38133158	2	224.443	b	b	a	a	b	b	b	a	a	a	a	b	b	b	b	a	b	a	a	b	a	a	b	a	b	b	b	a	b	b	a	a	-	b	b	-	a	b	b	b	-	a	b	b	b	b	b
CH02_11649999	2	225.046	b	b	a	a	b	b	b	a	a	a	a	b	b	b	b	a	b	a	a	b	a	a	b	a	b	b	h	h	b	b	b	a	a	b	b	h	a	b	b	b	a	a	b	b	b	b	b
CH02_31511510	2	225.046	b	b	a	a	b	b	b	a	a	a	a	b	b	b	b	a	b	a	a	b	a	a	b	a	b	b	h	h	b	b	b	a	a	b	b	a	a	b	b	b	a	a	b	b	b	b	b
CH02_31511454	2	225.046	b	b	a	a	b	b	b	a	a	a	a	b	b	b	b	a	b	a	a	b	a	a	b	a	b	b	h	-	b	b	b	a	a	b	b	a	a	b	b	b	a	a	b	b	b	b	b
CH02_59395750	2	225.474	b	b	a	a	b	b	b	a	a	a	a	b	b	b	b	a	b	a	a	b	a	a	b	a	b	b	h	a	b	b	a	a	a	b	b	b	a	b	b	b	a	a	b	b	b	b	b
CH02_46073042	2	225.902	b	b	a	a	b	h	b	a	a	a	a	b	b	b	b	a	b	a	a	b	a	a	b	a	b	b	h	-	b	b	a	a	a	b	b	a	a	b	b	b	a	a	b	b	b	b	b
CH02_46072822	2	225.902	b	b	a	a	b	h	b	a	a	a	a	b	b	b	b	a	b	a	a	b	a	a	b	a	b	b	h	b	b	b	a	a	a	b	b	a	a	b	b	b	a	a	b	b	b	b	b
CH02_46073013	2	225.902	b	b	a	a	b	h	b	a	a	a	a	b	b	b	b	a	b	a	a	b	a	a	b	a	b	b	h	-	b	b	a	a	a	b	b	a	a	b	b	b	a	a	b	b	b	b	b
CH02_48591524	2	225.902	b	b	a	a	b	b	b	a	a	a	a	b	b	b	b	b	b	a	a	b	a	a	b	a	b	b	h	a	b	b	a	a	a	b	b	a	a	b	b	b	a	a	b	b	b	b	b
CH02_67820082	2	225.902	b	b	a	a	b	b	b	a	a	a	a	b	b	b	b	a	b	a	a	b	a	a	b	a	b	b	h	-	b	b	a	a	a	b	b	a	a	b	b	h	h	a	b	b	b	b	h
CH02_67820104	2	225.902	b	b	a	a	b	b	b	a	a	a	a	b	b	b	b	a	b	a	a	b	a	a	b	a	b	b	h	-	b	b	a	a	a	b	b	a	a	b	b	h	h	a	b	b	b	b	h
CH02_67820164	2	225.902	b	b	a	a	b	b	b	a	a	a	a	b	b	b	b	a	b	a	a	b	a	a	b	a	b	b	h	-	b	b	a	a	a	b	b	a	a	b	b	h	h	a	b	b	b	b	h
CH02_67819880	2	225.902	b	b	a	a	b	b	b	a	a	a	a	b	b	b	b	a	h	a	a	b	a	a	b	a	b	b	h	b	b	b	a	a	a	b	-	a	a	b	-	h	h	a	b	b	b	b	b
CH02_67819951	2	225.902	b	b	a	a	b	b	b	a	a	a	a	b	b	b	b	a	-	a	a	b	a	a	b	a	b	b	h	b	b	b	a	a	a	b	-	a	a	b	-	h	h	a	b	b	b	b	b
CH02_43717545	2	225.902	b	b	a	a	b	b	b	a	a	a	a	b	b	b	b	a	b	a	a	b	a	a	b	a	b	b	h	a	b	b	a	a	a	b	b	a	a	b	b	b	h	a	b	b	b	b	b
CH02_12388334	2	226.202	b	b	a	a	b	b	b	a	a	a	a	b	b	b	b	a	b	a	a	b	a	a	b	a	b	b	h	b	b	b	a	a	-	b	b	-	a	b	b	b	a	a	-	b	b	b	b
CH02_12388364	2	226.202	b	b	a	a	b	b	b	a	a	a	a	b	b	b	b	a	b	a	a	b	a	a	b	a	b	b	h	b	b	b	a	a	-	b	b	-	a	b	b	b	-	a	-	b	b	b	b
CH02_12388359	2	226.202	b	b	a	a	b	b	b	a	a	a	a	b	b	b	b	a	b	a	a	b	a	a	b	a	b	b	h	b	b	b	a	a	-	b	b	-	a	b	b	b	a	a	-	b	b	b	b
CH02_66076607	2	226.247	b	b	a	a	b	b	b	a	a	a	a	b	b	b	b	a	b	a	a	b	a	a	b	a	b	b	h	b	b	b	a	a	-	b	b	a	a	b	b	b	b	a	-	b	b	b	b
CH02_8304985	2	226.247	b	b	a	a	b	b	b	a	a	a	a	b	b	b	b	a	b	a	a	b	a	a	b	a	b	b	h	b	b	b	a	a	a	b	b	a	a	b	b	b	-	a	b	b	b	b	b
CH02_44882783	2	226.247	b	b	a	a	b	b	b	a	a	a	a	b	b	b	b	a	b	a	a	b	a	a	b	a	b	b	h	-	b	b	a	a	-	b	-	-	a	b	b	b	-	a	b	b	b	b	b
CH02_24394498	2	227.032	b	b	a	a	b	b	b	a	a	a	a	b	b	b	b	a	b	a	a	b	a	a	b	a	b	b	h	a	b	b	a	a	a	b	b	b	a	b	b	b	a	a	b	b	b	b	b
CH02_14374128	2	227.398	b	b	a	a	b	b	b	a	a	a	a	-	b	b	b	a	b	h	h	a	a	a	b	a	b	b	h	a	b	b	a	a	-	b	h	-	a	b	b	b	-	a	b	b	b	b	b
CH02_14374093	2	227.398	b	b	a	a	b	b	b	a	a	a	a	-	b	b	b	a	b	h	h	a	a	a	b	a	b	b	h	a	b	b	a	a	-	b	h	-	a	b	b	b	-	a	b	b	b	b	b
CH02_14374179	2	227.398	b	b	a	a	b	b	b	a	a	a	a	-	b	b	b	a	b	h	h	a	a	a	b	a	b	b	h	a	b	b	a	a	-	b	h	-	a	b	b	b	-	a	b	b	b	b	b
CH02_14374191	2	227.398	b	b	a	a	b	b	b	a	a	a	a	-	b	b	b	a	b	h	-	a	a	a	b	a	b	b	h	a	b	b	a	a	-	b	h	-	a	b	b	b	-	a	b	b	b	b	b
CH02_34776358	2	227.398	b	b	a	a	b	b	b	a	a	a	a	h	b	h	b	a	b	a	a	h	a	a	b	a	b	b	h	a	b	b	-	a	h	b	b	b	a	b	b	b	-	a	b	b	b	b	b
CH02_48934275	2	227.872	b	b	a	a	b	b	b	a	a	a	a	b	b	b	b	a	b	a	a	h	a	a	b	a	b	b	b	a	b	b	a	a	h	b	b	a	a	b	b	b	a	a	b	b	b	b	b
CH02_48934509	2	227.872	b	b	a	a	b	b	b	a	a	a	a	b	b	b	b	a	b	a	a	h	a	a	b	a	b	b	b	a	b	b	a	a	-	b	b	a	a	b	b	b	a	a	b	b	b	b	b
CH02_48934503	2	227.872	b	b	a	a	b	b	b	a	a	a	a	b	b	b	b	a	b	a	a	h	a	a	b	a	b	b	b	a	b	b	a	a	h	b	b	a	a	b	b	b	a	a	b	b	b	b	b
CH02_58607570	2	228.454	b	b	a	a	b	b	b	a	a	a	a	b	b	b	b	a	-	a	a	h	a	a	b	a	b	b	h	a	b	b	a	a	-	b	b	a	a	b	b	b	-	a	b	b	b	b	b
CH02_58607563	2	228.454	b	b	a	a	b	b	b	a	a	a	a	b	b	b	b	a	-	a	a	h	a	a	b	a	b	b	h	a	b	b	a	a	-	b	b	a	a	b	b	b	-	a	b	b	b	b	b
CH02_58607510	2	228.454	b	b	a	a	b	b	b	a	a	a	a	b	b	b	b	a	b	a	a	h	a	a	b	a	b	b	h	a	b	b	a	a	-	b	b	a	a	b	b	b	-	a	b	b	b	b	b
CH02_11438590	2	229.037	b	b	a	a	b	b	b	a	a	a	a	b	b	b	b	a	b	a	a	h	a	a	b	a	b	b	h	a	b	b	-	a	-	b	b	a	a	b	b	b	-	a	b	b	b	b	b
CH02_49639399	2	229.037	b	b	a	a	b	h	b	a	a	a	a	b	b	b	b	a	b	a	a	h	a	a	b	a	b	b	h	h	b	b	a	a	a	b	b	a	a	b	h	b	-	a	b	b	b	b	b
CH02_49639352	2	229.037	b	b	a	a	b	h	b	a	a	a	a	b	b	b	b	a	b	a	a	h	a	a	b	a	b	b	h	h	b	b	a	a	a	b	b	a	a	b	h	b	-	a	b	b	b	b	b
CH02_11438538	2	229.037	b	b	a	a	b	b	b	a	a	a	a	b	b	b	b	a	b	a	a	h	a	a	b	a	b	b	h	a	b	b	a	a	a	b	b	a	a	b	b	b	-	a	b	b	b	b	b
CH02_11438630	2	229.037	b	b	a	a	b	b	b	a	a	a	a	b	b	b	b	a	b	a	a	h	a	a	b	a	b	b	h	a	b	b	a	a	a	b	b	a	a	b	b	b	-	a	b	b	b	b	b
CH02_55510708	2	229.037	b	b	a	a	b	b	b	a	a	h	a	b	h	b	b	a	b	a	a	b	a	a	b	a	b	b	h	a	b	b	a	a	a	b	b	a	a	b	b	b	h	a	b	b	b	h	b
CH02_55510916	2	229.037	b	b	a	a	b	b	b	a	a	h	a	b	h	b	b	a	b	a	a	b	a	a	b	a	b	b	h	a	b	b	a	a	a	b	b	a	a	b	b	b	h	a	b	b	b	h	b
CH02_55510897	2	229.037	b	b	a	a	b	b	b	a	a	h	a	b	h	b	b	a	b	a	a	b	a	a	b	a	b	b	h	a	b	b	a	a	a	b	b	a	a	b	b	b	h	a	b	b	b	h	b
CH02_24263058	2	229.037	b	b	a	a	b	b	b	a	a	a	a	b	h	b	b	a	b	a	a	b	a	a	b	a	b	b	h	a	b	b	-	-	a	-	b	a	h	b	b	b	a	a	b	b	b	b	b
CH02_35145429	2	229.037	b	b	a	a	b	b	b	a	a	a	a	b	b	b	b	a	b	a	a	b	a	a	b	a	b	b	h	a	b	b	h	a	a	-	b	a	h	b	b	b	a	a	b	b	b	b	b
CH02_24262939	2	229.037	b	b	a	a	b	b	b	a	a	a	a	b	h	b	b	a	b	a	a	b	a	a	b	a	b	b	h	a	b	b	-	-	a	-	b	a	h	b	b	b	a	a	b	b	b	b	b
CH02_24263041	2	229.037	b	b	a	a	b	b	b	a	a	a	a	b	h	b	b	a	b	a	a	b	a	a	b	a	b	b	h	a	b	b	-	-	a	-	b	a	h	b	b	b	a	a	b	b	b	b	b
CH02_35345924	2	229.037	b	b	a	a	b	b	b	a	a	a	a	b	h	b	b	a	b	a	a	b	a	a	b	a	b	b	b	a	h	b	a	h	a	-	b	a	h	b	b	b	a	a	b	b	b	b	h
CH02_35345850	2	229.037	b	b	a	a	b	b	b	a	a	a	a	b	h	b	b	a	b	a	a	b	a	a	b	a	b	b	b	a	h	b	a	h	a	-	b	a	h	b	b	b	a	a	b	b	b	b	h
CH02_35345990	2	229.037	b	b	a	a	b	b	b	a	a	a	a	b	h	b	b	a	b	a	a	b	a	a	b	a	b	b	b	a	h	b	a	h	a	-	b	a	h	b	b	b	a	a	b	b	b	b	h
CH02_35345975	2	229.037	b	b	a	a	b	b	b	a	a	a	a	b	h	b	b	a	b	a	a	b	a	a	b	a	b	b	b	a	h	b	a	h	a	-	b	a	h	b	b	b	a	a	b	b	b	b	h
CH02_35345991	2	229.037	b	b	a	a	b	b	b	a	a	a	a	b	h	b	b	a	b	a	a	b	a	a	b	a	b	b	b	a	h	b	a	h	a	-	b	a	h	b	b	b	a	a	b	b	b	b	h
CH02_35345950	2	229.037	b	b	a	a	b	b	b	a	a	a	a	b	h	b	b	a	b	a	a	b	a	a	b	a	b	b	h	a	h	b	a	h	a	-	b	a	h	b	b	b	a	a	b	b	b	b	h
CH02_53689280	2	229.037	b	b	a	a	b	b	b	a	a	a	a	b	b	b	b	a	b	a	a	b	a	a	b	a	b	b	b	a	h	b	a	a	h	b	-	a	h	b	b	b	-	a	b	h	b	b	b
CH02_53689257	2	229.037	b	b	a	a	b	b	b	a	a	a	a	b	b	b	b	a	b	a	a	b	a	a	b	a	b	b	b	a	h	b	a	a	h	b	-	a	h	b	b	b	-	a	b	h	b	b	b
CH02_45295398	2	229.337	b	b	a	a	b	b	b	a	a	a	a	b	b	b	b	b	b	a	a	b	a	a	-	a	b	b	b	a	b	h	-	a	-	b	b	a	a	b	b	b	h	a	b	h	b	b	b
CH02_45295461	2	229.337	b	b	a	a	b	b	b	a	a	a	a	b	b	b	b	b	b	a	a	b	a	a	-	a	b	b	b	a	b	h	-	a	-	b	b	a	a	b	b	b	h	a	b	h	b	b	b
CH02_45295485	2	229.337	b	b	a	a	b	b	b	a	a	a	a	b	b	b	b	b	b	a	a	b	a	a	b	a	b	b	b	a	b	h	-	a	-	b	b	a	a	b	b	b	h	a	b	h	b	b	b
CH02_45295312	2	229.337	b	b	a	a	b	b	b	a	a	a	a	b	b	b	b	b	b	a	a	b	a	a	b	a	b	b	h	a	b	h	-	a	-	b	b	a	a	b	b	b	h	a	b	h	b	b	b
CH02_45295287	2	229.337	b	b	a	a	b	b	b	a	a	a	a	b	b	b	b	b	b	a	a	b	a	a	b	a	b	b	h	a	b	h	-	a	-	b	b	a	a	b	b	b	h	a	b	b	b	b	b
CH02_45295435	2	229.337	b	b	a	a	b	b	b	a	a	a	a	b	b	b	b	b	b	a	a	b	a	a	b	a	b	b	b	a	b	h	-	a	-	b	b	a	a	b	b	b	h	a	b	h	b	b	b
CH02_64396548	2	229.637	b	b	a	a	b	b	b	a	a	a	a	b	b	b	b	a	b	a	a	b	a	a	b	a	b	b	b	a	b	b	b	h	-	b	b	a	a	b	b	b	-	a	b	h	b	b	b
CH02_8268643	2	229.637	b	b	a	a	b	b	b	a	a	a	a	b	b	b	b	a	b	a	a	b	a	a	b	a	b	b	h	a	b	b	-	h	-	b	b	a	a	b	b	b	-	a	b	h	b	b	b
CH02_76245905	2	229.637	b	b	a	a	b	b	b	a	a	a	a	b	b	h	b	a	b	a	h	b	a	a	b	a	b	b	h	a	b	b	a	a	-	b	b	-	a	b	b	b	a	a	b	h	b	b	b
CH02_35171142	2	229.937	b	b	a	a	b	b	b	a	a	a	a	b	b	-	b	a	b	h	h	b	a	a	b	a	b	b	h	a	b	b	a	b	-	b	b	a	a	b	b	b	a	a	-	-	b	b	b
CH02_35171165	2	229.937	b	b	a	a	b	b	b	a	a	a	a	b	b	-	b	a	b	h	h	b	a	a	b	a	b	b	h	a	b	b	a	b	-	b	b	a	a	b	b	b	a	a	-	-	b	b	b
CH02_35171153	2	229.937	b	b	a	a	b	b	b	a	a	a	a	b	b	-	b	a	b	h	h	b	a	a	b	a	b	b	h	a	b	b	a	b	-	b	b	a	a	b	b	b	a	a	-	-	b	b	b
CH02_56026621	2	229.937	b	b	a	a	b	b	b	a	a	a	a	b	b	b	b	a	b	h	h	b	a	a	b	a	b	b	h	a	b	b	a	-	a	b	b	a	a	b	b	b	a	a	-	b	b	b	b
CH02_56026625	2	229.937	b	b	a	a	b	b	b	a	a	a	a	b	b	b	b	a	b	h	h	b	a	a	b	a	b	b	h	a	b	b	a	-	a	b	b	a	a	b	b	b	a	a	-	b	b	b	b
CH02_8161838	2	230.237	b	b	a	a	b	b	b	a	a	a	a	b	b	b	b	a	b	h	-	b	a	a	b	a	b	b	h	h	b	b	a	h	a	b	b	a	a	b	b	b	-	a	b	b	b	b	b
CH02_13953969	2	230.237	b	b	a	a	b	b	b	a	a	a	a	b	b	b	b	a	b	h	a	b	a	a	b	a	b	b	h	h	b	b	a	h	a	b	b	a	a	b	b	b	a	a	b	b	b	b	b
CH02_24394543	2	230.237	b	b	a	a	b	b	b	a	a	a	a	b	b	b	b	a	b	h	a	b	a	a	b	a	b	b	h	a	b	b	a	a	a	b	b	a	a	b	b	b	-	a	b	b	b	b	b
CH02_23636748	2	230.237	b	b	a	a	b	b	b	a	a	a	a	b	b	b	b	a	b	a	a	b	a	a	b	h	b	b	h	a	b	b	a	a	a	b	b	a	a	b	b	b	a	a	b	b	b	b	b
CH02_23636782	2	230.237	b	b	a	a	b	b	b	a	a	a	-	b	b	b	b	a	b	a	a	b	a	a	b	h	b	b	h	a	b	b	a	a	a	b	b	a	a	b	b	b	a	a	b	b	b	b	b
CH02_48700740	2	230.237	b	b	a	a	b	b	b	a	a	a	a	b	b	b	b	a	b	a	a	b	a	a	b	b	b	b	h	a	b	b	a	a	a	b	b	a	a	b	b	b	a	a	b	b	b	b	b
CH02_45583737	2	230.237	b	b	a	a	b	b	b	a	a	a	a	b	b	b	b	a	b	a	a	b	a	a	b	-	b	b	h	a	b	b	a	a	a	b	b	a	a	b	b	b	a	a	b	b	b	b	b
CH02_37697682	2	230.237	b	b	a	a	b	b	b	a	a	a	a	b	b	b	b	a	b	a	a	b	a	a	b	a	b	b	b	a	b	b	a	a	a	b	b	a	a	b	b	b	a	a	b	b	b	b	b
CH02_17743387	2	230.237	b	b	a	a	b	b	b	a	a	a	a	b	b	b	b	a	b	a	a	b	a	a	b	a	b	b	b	a	b	b	a	a	a	b	b	a	a	b	b	b	a	a	b	b	b	b	b
CH02_17743262	2	230.237	b	b	a	a	b	b	b	a	a	a	a	b	b	b	b	a	b	a	a	b	a	a	b	a	b	b	b	-	b	b	-	a	-	b	b	a	a	b	b	b	-	a	b	-	b	b	b
CH02_17743267	2	230.237	b	b	a	a	b	b	b	a	a	a	a	b	b	b	b	a	b	a	a	b	a	a	b	a	b	b	b	a	b	b	-	a	-	b	b	a	a	b	b	b	-	a	b	-	b	b	b
CH02_51291877	2	231.039	b	b	a	a	b	b	b	a	a	a	a	b	b	b	b	a	b	a	a	b	a	a	b	a	b	b	b	b	b	b	a	a	a	b	b	b	a	b	b	b	-	a	-	-	b	b	b
CH02_51291932	2	231.039	b	b	a	a	b	b	b	a	a	a	a	b	b	b	b	a	b	a	a	b	a	a	b	a	b	b	b	b	b	b	a	a	a	b	b	b	a	b	b	b	-	a	-	b	b	b	b
CH02_51291808	2	231.039	b	b	a	a	b	b	b	a	a	a	a	b	b	b	b	a	b	a	a	b	a	a	b	a	b	b	b	b	b	b	a	a	a	b	b	b	a	b	b	b	-	a	-	b	b	b	b
CH02_11839137	2	231.841	b	b	a	a	b	b	b	a	a	a	a	b	b	b	b	a	b	a	a	b	a	a	b	a	b	b	b	a	b	b	a	a	a	b	b	a	a	b	b	b	b	a	-	b	b	b	b
CH02_11839225	2	231.841	b	b	a	a	b	b	b	a	a	a	a	b	b	b	b	a	b	a	a	b	a	a	b	a	b	b	b	a	b	b	a	a	a	b	b	h	a	b	b	b	b	a	-	b	b	b	b
CH02_18148923	2	231.841	b	b	a	a	b	b	b	a	a	a	a	h	b	b	b	a	b	a	a	b	a	a	b	a	b	b	b	a	-	b	a	a	-	b	b	-	a	b	-	b	b	a	b	b	b	b	b
CH02_18148987	2	231.841	b	b	a	a	b	b	b	a	a	a	a	h	b	b	b	a	b	a	a	b	a	a	b	a	b	b	b	a	-	b	a	a	-	b	b	-	a	b	-	b	b	a	b	b	b	b	b
CH02_18148976	2	232.158	b	b	a	a	b	b	b	a	a	a	a	h	b	b	b	a	b	-	-	-	a	a	b	a	b	b	b	a	b	b	a	-	-	b	b	-	a	b	b	b	b	a	b	b	b	b	b
CH02_13020557	2	232.158	b	b	a	a	b	b	b	a	a	a	a	h	b	b	b	a	b	a	a	b	a	a	b	a	b	b	b	a	b	b	a	b	-	b	b	b	a	b	b	b	b	a	b	b	b	b	b
CH02_33347512	2	232.158	b	b	a	a	b	b	b	a	a	a	a	h	b	b	b	a	b	a	a	b	a	a	b	a	b	b	b	a	b	b	-	b	-	b	b	a	a	b	b	b	b	a	b	b	b	b	b
CH02_1818085	2	232.158	b	b	a	a	b	b	b	a	a	a	a	h	b	b	b	a	b	a	a	b	a	a	b	a	b	b	b	a	b	b	-	b	-	b	b	a	a	b	b	b	b	a	b	b	b	b	b
CH02_6160740	2	232.475	b	b	a	a	b	b	b	a	a	a	a	b	b	b	b	a	b	a	a	b	a	a	b	a	b	b	b	-	b	b	a	b	a	b	b	a	a	b	b	b	b	a	b	b	b	b	b
CH02_45295374	2	233.617	b	b	a	a	b	b	b	a	a	a	a	b	b	b	b	b	b	a	a	b	a	a	-	a	b	b	b	a	b	h	-	a	-	b	b	a	a	b	b	b	h	a	b	h	b	b	b
CH02_45295383	2	233.617	b	b	a	a	b	b	b	a	a	a	a	b	b	b	b	b	b	a	a	b	a	a	-	a	b	b	h	a	b	h	b	a	-	b	b	a	a	b	b	b	h	a	b	h	b	b	b
CH02_45295375	2	233.617	b	b	a	a	b	b	b	a	a	a	a	b	b	b	b	b	b	a	a	b	a	a	-	a	b	b	h	a	b	h	-	a	-	b	b	a	a	b	b	b	h	a	b	h	b	b	b
CH02_45295381	2	233.617	b	b	a	a	b	b	b	a	a	a	a	b	b	b	b	b	b	a	a	b	a	a	-	a	b	b	h	a	b	h	-	a	-	b	b	a	a	b	b	b	h	a	b	h	b	b	b
CH02_23548163	2	234.154	b	b	a	a	b	b	b	a	a	a	a	h	b	b	b	a	b	a	a	b	a	a	b	a	b	b	h	a	b	b	-	a	a	b	b	a	a	b	b	b	a	a	b	h	b	b	b
CH02_23548144	2	234.154	b	b	a	a	b	b	b	a	a	a	a	h	b	b	b	a	b	a	a	b	a	a	b	a	b	b	h	a	b	b	-	a	a	b	b	a	a	b	b	b	a	a	b	h	b	b	b
CH02_8273729	2	234.894	b	b	a	a	b	b	b	a	a	a	a	b	b	b	b	a	b	a	a	b	a	a	b	a	b	b	h	a	b	b	a	a	-	b	b	a	a	b	b	b	-	a	b	-	b	b	b
CH02_6329258	2	234.894	b	b	a	a	b	b	b	a	a	a	a	b	b	b	b	a	b	a	a	b	-	a	b	a	b	b	h	a	b	b	a	a	-	b	b	a	a	b	b	b	-	a	b	-	b	b	b
CH02_8273810	2	234.894	b	b	a	a	b	b	b	a	a	a	a	b	b	b	b	a	b	a	a	b	h	a	b	a	b	b	h	a	b	b	a	a	-	b	b	a	a	b	b	b	-	a	b	-	b	b	b
CH02_8273750	2	234.894	b	b	a	a	b	b	b	a	a	a	a	b	b	b	b	a	b	a	a	b	h	a	b	a	b	b	h	a	b	b	a	a	-	b	b	a	a	b	h	b	-	a	b	-	b	b	b
CH02_8273663	2	234.894	b	b	a	a	b	b	b	a	a	a	a	b	b	b	b	a	b	a	a	b	h	a	b	a	b	b	h	a	b	b	a	a	-	b	b	a	a	b	b	b	b	a	b	-	b	b	b
CH02_1770520	2	234.894	b	b	a	a	b	b	b	a	a	a	a	b	b	b	b	a	b	a	a	b	h	a	b	a	b	b	h	a	b	b	a	a	h	b	b	a	a	b	b	b	h	a	b	b	b	b	b
CH02_17743236	2	235.198	b	b	a	a	b	b	b	a	a	a	a	b	b	b	b	a	b	a	a	b	a	a	b	a	b	b	b	a	b	b	a	a	a	b	b	a	a	b	b	b	-	a	b	-	b	b	b
CH02_17743259	2	235.198	b	b	a	a	b	b	b	a	a	a	a	b	b	b	b	a	b	a	a	b	a	a	b	a	b	b	b	a	b	b	a	a	a	b	b	a	a	b	b	b	-	a	b	-	b	b	b
CH02_67819955	2	235.198	b	b	a	a	b	b	b	a	a	a	a	b	b	b	b	a	b	a	a	b	a	a	b	a	b	b	h	a	b	b	a	a	a	b	b	a	a	b	b	b	h	a	b	b	b	b	b
CH02_25696295	2	235.198	h	b	a	a	b	b	b	a	a	a	a	b	b	b	b	a	b	a	a	b	-	a	b	a	b	b	h	a	b	b	-	a	-	b	b	-	a	b	b	b	h	a	-	b	b	b	h
CH02_25696317	2	235.198	h	b	a	a	b	b	b	a	a	a	a	b	b	b	b	a	b	a	a	b	-	a	b	a	b	b	h	a	b	b	-	a	-	b	b	-	a	b	b	b	h	a	-	b	b	b	h
CH02_1770407	2	235.95	h	b	a	a	b	b	b	a	a	a	a	b	b	b	b	a	b	a	a	b	h	a	b	a	b	b	h	a	h	b	a	a	h	b	b	h	a	b	b	b	h	a	h	b	b	b	h
CH02_45476439	2	235.95	b	b	a	a	b	b	b	a	a	a	a	b	b	b	b	a	b	a	a	b	-	a	b	a	b	b	h	a	a	b	-	a	-	b	b	h	a	b	b	b	h	a	a	b	b	b	b
CH02_42885445	2	236.368	b	b	a	a	b	b	b	a	a	a	a	b	b	b	b	a	b	a	a	b	a	a	b	a	b	b	h	a	b	b	a	a	a	b	b	h	a	b	b	b	-	a	b	b	b	b	b
CH02_13588267	2	236.368	b	b	a	a	b	b	b	a	a	a	a	b	b	b	b	a	b	a	a	b	a	a	b	a	b	b	h	a	b	b	a	a	h	b	b	-	a	b	b	b	a	a	b	b	b	b	b
CH02_16697895	2	236.368	b	b	a	a	b	b	b	a	a	a	a	b	b	b	b	a	b	a	a	b	a	a	b	a	b	b	h	a	b	b	a	a	h	b	b	h	a	b	b	b	h	a	b	b	b	b	b
CH02_16698039	2	236.714	b	b	a	a	b	b	b	a	a	a	a	b	b	b	b	a	b	a	a	b	a	a	b	a	b	b	h	a	b	b	b	a	h	b	b	h	a	h	h	b	h	a	b	b	b	b	b
CH02_16698065	2	236.714	b	b	a	a	b	b	b	a	a	a	a	b	b	b	b	a	b	a	a	b	a	a	b	a	b	b	h	a	b	b	b	a	h	b	b	h	a	h	h	b	h	a	b	b	b	b	h
CH02_25404422	2	237.06	b	b	a	a	b	b	b	a	h	a	a	-	b	b	b	a	b	a	a	b	a	a	b	a	b	b	h	b	b	b	b	-	a	b	b	h	a	b	-	b	-	a	b	b	b	h	-
CH02_25404556	2	237.06	b	b	a	a	b	b	b	a	h	a	a	-	b	b	b	a	b	a	a	b	a	a	b	a	b	b	h	b	b	b	b	-	a	b	b	h	a	b	-	b	-	a	b	b	b	h	-
CH02_25404539	2	237.06	b	b	a	a	b	b	b	a	a	a	a	-	b	b	b	a	b	a	a	b	a	a	b	a	b	b	h	-	b	b	b	-	a	b	b	h	a	b	-	b	-	a	b	b	b	h	b
CH02_48562302	2	237.582	b	b	a	a	b	b	b	a	a	a	a	h	b	b	b	a	b	a	a	b	a	a	b	a	b	b	h	a	b	b	b	h	-	b	b	h	a	b	b	b	h	a	b	b	b	b	b
CH02_28522981	2	238.104	b	b	a	a	b	b	h	a	a	h	h	h	b	b	b	a	b	h	a	h	a	a	b	a	b	b	h	a	b	b	b	h	b	b	b	h	a	b	b	b	h	a	-	b	b	b	b
CH02_28523058	2	238.104	b	b	a	a	b	b	h	a	a	h	h	h	b	b	b	a	b	h	a	h	a	a	b	a	b	b	h	a	b	b	b	h	b	b	b	a	a	b	b	b	h	a	-	b	b	b	b
CH02_28522860	2	238.104	b	b	a	a	b	b	h	a	a	h	h	h	b	b	b	a	b	h	a	h	a	a	b	a	b	b	h	a	b	b	b	h	b	b	b	a	a	b	b	b	h	a	-	b	b	b	b
CH02_28522945	2	238.104	b	b	a	a	b	b	h	a	a	h	h	h	b	b	b	a	b	h	a	h	a	a	b	a	b	b	h	a	b	b	b	h	b	b	b	a	a	b	b	b	h	a	-	b	b	b	b
CH02_51727071	2	238.889	b	b	a	a	b	b	b	a	a	a	a	b	b	b	b	-	b	a	a	b	a	a	b	a	b	b	b	-	b	b	a	a	-	b	-	-	a	b	b	b	h	a	b	b	b	b	b
CH02_6199263	2	238.889	b	b	a	a	b	b	b	a	a	a	a	b	b	b	b	a	b	a	a	b	a	a	b	a	b	b	b	a	b	b	-	a	h	b	b	a	a	b	b	b	h	a	b	b	b	b	b
CH02_49634226	2	238.889	b	b	a	a	b	b	b	a	a	a	a	b	b	b	b	a	b	a	a	b	a	a	b	a	b	b	h	a	b	b	a	a	h	b	b	a	a	b	b	b	h	a	b	b	b	b	b
CH02_40981355	2	238.889	b	b	a	a	b	b	b	a	a	a	a	b	b	b	b	a	b	h	a	b	a	a	b	h	b	b	h	a	b	b	-	a	-	b	b	a	h	b	b	b	h	a	b	b	b	b	b
CH02_23636654	2	240.085	b	b	a	a	b	b	b	a	a	a	a	b	b	b	b	b	b	b	a	b	a	a	b	h	b	b	h	a	b	b	-	a	-	b	b	a	h	b	b	b	h	a	-	b	b	b	b
CH02_23636688	2	240.085	b	b	a	a	b	b	b	a	a	a	a	b	b	b	b	b	b	b	a	b	a	a	b	h	b	b	h	-	b	b	-	a	-	b	b	a	h	b	b	b	h	a	-	b	b	b	b
CH02_16545831	2	241.282	b	b	a	a	b	b	b	a	a	a	a	b	b	b	b	a	b	a	a	b	a	a	b	h	b	b	h	b	b	b	a	a	a	b	b	-	h	b	b	b	h	a	-	b	b	b	b
CH02_16545535	2	241.282	b	b	a	a	b	b	b	a	a	a	a	b	b	b	b	a	b	a	a	b	a	a	b	h	b	b	h	b	b	b	a	a	a	b	b	-	h	b	b	b	h	a	-	b	b	b	b
CH02_44025656	2	242.339	b	b	a	a	b	b	b	a	a	a	a	b	b	b	b	a	b	-	b	h	a	a	b	a	b	b	h	-	b	b	a	a	a	b	b	-	a	b	b	b	h	a	b	b	b	b	b
CH02_44025674	2	242.339	b	b	a	a	b	b	b	a	a	a	a	b	b	b	b	a	b	-	b	h	a	a	b	a	b	b	h	-	b	b	a	a	a	b	b	-	a	b	b	b	h	a	b	b	b	b	b
CH02_53944272	2	242.971	b	b	a	a	b	b	b	a	a	a	a	b	b	b	b	b	b	h	-	-	a	a	b	a	b	b	h	-	b	b	a	a	a	b	b	h	a	b	b	b	h	a	b	b	b	b	b
CH02_53944282	2	242.971	b	b	a	a	b	b	b	a	a	a	a	b	b	b	b	b	b	h	-	-	a	a	b	a	b	b	h	b	b	b	a	a	a	b	b	h	a	b	b	b	h	a	b	b	b	b	b
CH02_47584629	2	243.795	b	b	a	a	b	b	b	a	a	a	a	b	b	b	b	a	b	a	a	a	a	a	b	a	b	b	h	h	b	b	a	a	a	b	b	a	a	b	b	b	h	a	b	b	b	b	b
CH02_40085780	2	244.141	b	b	a	a	b	b	b	a	a	a	a	b	b	b	b	a	b	a	a	b	a	a	b	a	b	b	h	h	b	b	a	a	a	b	b	a	a	b	b	b	h	a	b	b	b	b	b
CH02_15797793	2	244.141	b	b	a	a	b	b	b	a	a	a	a	b	b	b	b	a	b	a	a	b	a	a	b	a	b	b	h	h	b	b	a	a	a	b	b	a	a	b	b	b	-	a	b	b	b	b	b
CH02_44587663	2	244.141	b	b	a	a	b	b	b	a	a	a	a	b	b	b	b	a	b	a	a	b	a	a	b	a	b	b	h	h	b	b	a	a	a	b	b	a	a	b	b	b	-	a	b	b	b	b	b
CH02_68528991	2	244.833	b	b	a	a	b	b	b	a	a	a	a	h	b	b	b	a	b	a	a	b	a	a	b	a	b	b	h	h	b	b	a	b	a	b	b	a	a	b	b	b	b	a	b	b	b	b	b
CH02_68529187	2	244.833	b	b	a	a	b	b	b	a	a	a	a	h	b	b	b	a	b	a	a	b	a	a	b	a	b	b	h	h	b	b	a	h	a	b	b	a	a	b	b	b	b	a	b	b	b	b	b
CH02_53962357	2	245.24	b	b	a	a	b	b	b	a	a	a	a	b	b	b	b	h	b	a	a	b	a	a	b	a	b	b	h	a	b	b	a	h	b	b	b	a	a	b	b	b	-	a	b	b	b	b	b
CH02_68520459	2	245.713	b	b	a	a	b	b	b	a	a	a	a	b	b	b	b	-	h	a	a	b	a	a	b	a	b	b	h	b	b	b	-	a	-	b	b	a	a	b	b	b	b	a	b	h	b	b	b
CH02_68520533	2	245.713	b	b	a	a	b	b	b	a	a	a	a	b	b	b	b	a	h	a	a	b	a	a	b	a	b	b	h	b	b	b	-	a	-	b	b	a	a	b	b	b	b	a	b	h	b	b	b
CH02_68520508	2	245.713	b	b	a	a	b	b	b	a	a	a	a	b	b	b	b	a	h	a	a	b	a	a	b	a	b	b	h	b	b	b	-	a	-	b	b	a	a	b	b	b	b	a	b	h	b	b	b
CH02_68520553	2	245.713	b	b	a	a	b	b	b	a	a	a	h	b	b	b	b	-	h	h	a	b	a	h	b	a	b	b	h	b	b	b	a	a	-	b	b	a	a	h	b	b	b	a	b	h	h	b	b
CH02_68520663	2	245.713	b	b	h	a	b	b	b	a	a	a	h	b	b	b	b	-	h	h	a	b	a	h	b	a	b	b	h	b	b	b	a	a	-	b	b	a	a	h	b	b	b	a	b	h	h	b	b
CH02_6660565	2	246.925	b	b	a	a	b	b	b	a	a	a	a	b	b	b	b	a	b	h	h	b	a	a	b	h	b	b	b	a	b	b	-	h	a	b	b	-	a	b	b	b	a	a	b	b	b	b	b
CH02_6660784	2	246.925	b	b	a	a	b	b	b	a	a	a	a	b	b	b	b	a	b	h	h	b	a	a	b	h	b	b	b	a	b	b	-	h	a	b	b	-	a	b	b	b	a	a	b	b	b	b	b
CH02_28523232	2	246.925	b	b	a	a	b	b	b	a	a	a	a	b	b	b	b	a	b	a	h	b	a	a	b	a	b	b	b	a	b	b	h	h	a	b	b	-	a	b	b	b	a	a	b	b	b	b	b
CH02_28523416	2	246.925	b	b	a	a	b	b	b	a	a	a	a	b	b	b	b	a	b	a	h	b	a	a	b	a	b	b	b	a	b	b	a	h	a	b	b	-	a	b	b	b	a	a	b	b	b	b	b
CH02_14437390	2	247.226	b	b	a	a	b	b	b	a	a	a	a	-	b	b	b	a	b	a	a	b	a	a	b	a	b	b	b	a	b	b	a	h	-	b	b	-	a	b	b	b	a	a	b	b	b	b	b
CH02_69463425	2	247.829	b	b	a	a	b	b	b	a	a	a	a	b	b	b	b	a	b	-	a	b	a	a	b	a	b	b	b	b	b	b	-	-	-	b	b	a	a	b	b	b	-	a	b	b	b	b	b
CH02_71421590	2	247.829	b	b	a	a	b	b	b	a	a	a	h	b	b	b	b	a	b	a	a	b	a	a	b	a	b	b	b	b	b	b	a	a	a	b	b	a	a	b	b	b	b	a	b	b	b	b	b
CH02_71421728	2	248.13	b	b	h	a	b	b	b	a	a	a	h	b	b	b	b	a	b	a	a	b	a	a	b	a	b	b	-	b	b	b	a	a	a	b	b	a	a	b	b	b	b	a	b	b	b	b	b
CH02_71421743	2	248.13	b	b	h	a	b	b	b	a	a	a	h	b	b	b	b	a	b	a	a	b	a	a	b	a	b	b	a	b	b	b	a	a	a	b	b	a	a	b	b	b	b	a	b	b	b	b	b
CH02_71421747	2	248.13	b	b	h	a	b	b	b	a	a	a	h	b	b	b	b	a	b	a	a	b	a	a	b	a	b	b	h	b	b	b	a	a	a	b	b	a	a	b	b	b	b	a	b	b	b	b	b
CH02_709361	2	248.767	b	b	a	a	b	b	b	a	a	a	a	b	b	b	b	a	b	a	a	b	a	a	b	a	b	b	h	a	b	b	-	a	a	b	b	a	a	b	b	b	-	a	b	b	b	b	b
CH02_709519	2	248.767	b	b	a	a	b	b	b	a	a	a	a	b	b	b	b	a	b	a	a	b	a	a	b	a	b	b	h	a	b	b	b	a	a	b	b	a	a	b	b	b	-	a	b	b	b	b	b
CH02_709499	2	248.767	b	b	a	a	b	b	b	a	a	a	a	b	b	b	b	a	b	a	a	b	a	a	b	a	b	b	h	a	b	b	-	a	a	b	b	a	a	b	b	b	-	a	b	b	b	b	b
CH02_30326530	2	249.046	b	b	a	a	b	b	b	a	a	a	a	b	b	b	b	a	b	a	a	b	a	a	b	a	b	b	a	a	b	b	a	a	a	b	b	a	a	b	b	b	-	a	b	h	b	b	b
CH02_30326542	2	249.046	b	b	a	a	b	b	b	a	a	a	a	b	b	b	b	a	b	a	a	b	a	a	b	a	b	b	-	a	b	b	a	a	a	b	b	a	a	b	b	b	-	a	b	b	b	b	b
CH02_48930538	2	249.046	b	b	a	a	b	b	b	a	a	a	a	b	-	b	b	a	b	a	a	b	a	a	b	a	b	b	h	a	b	b	h	a	a	-	b	a	a	b	b	b	a	a	b	b	b	b	b
CH02_72610830	2	249.046	b	b	a	a	b	b	b	a	a	a	a	b	b	b	b	a	b	a	a	b	a	a	b	a	b	b	h	a	b	b	-	a	a	b	b	a	a	b	b	b	-	a	-	b	b	b	b
CH02_48838795	2	250.096	b	b	a	a	b	b	b	a	a	a	a	b	b	b	b	a	b	a	a	b	a	a	b	a	b	b	h	a	b	b	a	a	-	b	b	a	h	b	b	b	-	a	a	b	b	b	b
CH02_48838664	2	250.096	b	b	a	a	b	b	b	a	a	a	a	b	b	b	b	a	b	a	a	b	a	a	b	a	b	b	h	a	b	b	a	a	-	b	b	a	h	b	b	b	-	a	a	b	b	b	b
CH02_12473306	2	250.406	b	b	a	a	b	b	b	a	a	a	a	b	b	b	b	a	b	b	a	b	a	a	b	a	b	b	h	a	b	b	a	a	b	b	b	-	a	b	-	b	-	a	a	b	b	h	b
CH02_34379895	2	251.502	b	b	a	a	b	b	b	a	a	a	a	b	b	b	b	a	b	a	a	b	a	a	b	a	b	b	h	a	b	b	a	a	a	b	b	h	a	b	a	b	a	a	-	b	b	h	b
CH02_5727944	2	252.176	b	b	a	a	b	b	b	a	a	a	a	b	b	b	b	a	b	-	a	b	a	a	b	a	b	b	h	a	b	b	a	a	-	b	b	-	a	b	-	b	-	a	b	b	b	h	b
CH02_5727993	2	252.176	b	b	a	a	b	b	b	a	a	a	a	b	b	b	b	a	b	-	a	b	a	a	b	a	b	b	h	a	b	b	a	a	-	b	b	-	a	b	-	b	h	a	b	b	b	h	b
CH02_68690121	2	252.176	b	b	a	a	b	b	b	a	a	a	a	-	b	b	b	a	b	a	a	b	a	a	b	a	b	b	a	a	b	b	a	a	-	b	b	a	-	b	b	b	-	a	b	b	b	b	b
CH02_49710458	2	252.176	b	b	a	a	b	b	b	a	a	a	a	b	b	b	b	a	b	a	a	b	a	a	b	a	b	b	h	a	b	b	a	b	a	b	b	a	a	b	b	b	-	a	b	b	b	b	b
CH02_34880611	2	252.176	b	b	a	a	b	b	b	a	a	a	a	b	b	b	b	a	b	a	a	b	a	a	b	a	b	b	h	a	b	b	a	h	a	b	b	a	a	b	b	b	h	a	b	b	b	b	b
CH02_23578952	2	252.176	b	b	a	a	b	b	b	a	a	a	a	b	b	b	b	a	b	a	a	b	a	a	b	a	b	b	h	a	b	b	a	h	a	b	b	-	a	b	b	b	h	a	b	b	b	b	b
CH02_10949180	2	252.624	b	b	a	a	b	b	b	a	a	a	a	b	b	b	b	a	b	a	a	b	a	a	b	a	b	b	h	h	b	b	a	a	-	b	b	b	a	b	b	b	-	a	b	b	b	b	b
CH02_10397979	2	252.624	b	b	a	a	b	b	b	a	a	a	a	b	b	b	b	a	b	a	a	b	a	a	b	a	b	b	h	-	b	b	a	a	-	b	-	-	a	b	b	b	-	a	b	b	b	b	b
CH02_64988369	2	252.624	b	b	a	a	b	b	b	a	a	a	a	b	b	b	b	a	b	a	a	b	a	a	b	a	b	b	h	h	b	b	h	h	a	b	b	b	a	b	b	b	b	a	b	b	b	b	b
CH02_71332071	2	252.624	b	b	a	a	b	b	b	a	a	a	a	b	b	b	b	a	b	-	a	b	a	a	b	a	b	b	h	a	b	b	a	-	a	b	b	b	a	b	b	b	-	a	b	b	b	b	b
CH02_6329303	2	252.624	b	b	a	a	b	b	b	a	a	a	a	b	b	b	b	a	b	a	a	b	a	a	b	a	b	b	h	a	b	b	a	a	-	b	h	-	a	b	b	b	-	a	b	b	b	b	b
CH02_709402	2	253.587	b	b	a	a	b	b	b	a	a	a	a	b	b	b	b	a	b	a	a	b	a	a	b	a	b	b	h	a	b	b	a	a	a	b	b	a	a	b	b	b	h	a	b	b	b	b	b
CH02_709386	2	253.587	b	b	a	a	b	b	b	a	a	a	a	b	b	b	b	a	b	a	a	b	a	a	b	a	b	b	h	a	b	b	a	a	a	b	b	a	a	b	b	b	h	a	b	b	b	b	b
CH02_9167404	2	253.587	b	b	a	a	b	b	b	a	a	a	a	b	b	b	b	a	b	a	a	b	a	a	b	a	b	b	h	a	b	b	a	a	a	b	b	a	a	b	b	b	h	a	b	b	b	b	b
CH02_29735235	2	253.587	b	b	a	a	b	b	b	a	a	a	a	b	b	b	b	a	b	a	a	b	a	a	b	a	b	b	h	a	b	b	a	a	a	b	b	a	a	b	b	b	h	a	b	b	b	b	b
CH02_29735245	2	253.587	b	b	a	a	b	b	b	a	a	a	a	b	b	b	b	a	b	a	a	b	a	a	b	a	b	b	h	a	b	b	a	a	a	b	b	a	a	b	b	b	h	a	b	b	b	b	b
CH02_3353844	2	253.587	b	b	a	a	b	b	b	a	a	a	a	b	b	b	b	a	b	a	a	b	a	a	b	a	b	b	h	a	b	b	a	a	a	b	b	a	a	b	b	b	h	a	b	b	b	b	b
CH02_9720844	2	253.587	b	b	a	a	b	b	b	a	a	a	a	b	b	b	b	a	b	a	a	b	a	a	b	a	b	b	h	-	b	b	h	a	a	b	b	a	a	b	b	b	-	a	b	b	b	b	b
CH02_3353752	2	253.587	b	b	a	a	b	b	b	a	a	a	a	b	b	b	b	a	b	a	a	b	a	a	b	a	b	b	h	-	b	b	h	a	-	b	b	a	a	b	b	b	-	a	-	b	b	b	b
CH02_3353866	2	253.587	b	b	a	a	b	b	b	a	a	a	a	b	b	b	b	a	b	a	a	b	a	a	b	a	b	b	h	h	b	b	h	a	-	b	b	a	a	b	b	b	-	a	-	b	b	b	b
CH02_27255580	2	253.587	b	b	a	a	b	b	b	a	a	a	a	b	b	b	b	a	b	h	a	b	a	a	b	a	b	b	h	-	b	b	h	a	-	b	b	a	a	b	b	b	a	a	h	b	b	h	b
CH02_12970495	2	254.692	b	b	a	a	b	b	b	a	-	h	a	b	b	h	b	a	h	h	a	h	a	a	b	a	b	b	h	b	b	b	-	a	-	b	b	a	b	b	b	b	a	a	-	h	b	h	b
CH02_12970681	2	254.692	b	b	a	a	b	b	b	a	b	h	a	b	b	h	b	a	h	h	a	h	a	a	b	a	b	b	h	b	b	b	-	a	-	b	b	a	b	b	b	b	a	a	-	h	b	h	b
CH02_12970499	2	254.692	b	b	a	a	b	b	b	a	-	h	a	b	b	h	b	a	h	h	a	h	a	a	b	a	b	b	h	b	b	b	-	a	-	b	b	a	b	b	b	b	a	a	-	h	b	h	b
CH02_12577375	2	256.195	b	b	a	a	b	b	b	a	a	a	a	b	b	h	b	a	b	h	a	b	a	a	b	a	b	b	h	-	b	b	a	a	a	b	b	a	a	b	b	b	a	a	b	b	b	b	b
CH02_12577426	2	256.195	b	b	a	a	b	b	b	a	a	a	a	b	b	b	b	a	b	h	a	b	a	a	b	a	b	b	h	-	b	b	a	a	a	b	b	a	a	b	b	b	a	a	b	b	b	b	b
CH02_17686255	2	256.195	b	b	a	a	b	b	b	a	a	a	a	b	b	b	b	a	b	a	a	b	a	a	b	a	b	b	h	a	b	b	-	a	a	b	b	a	a	b	b	b	h	a	b	b	b	b	b
CH02_18240020	2	256.195	b	b	a	a	b	b	b	a	a	a	a	b	b	b	b	a	b	a	a	b	a	a	b	a	b	b	h	a	b	b	-	a	a	b	b	a	a	b	b	b	a	a	b	b	b	b	b
CH02_18239973	2	256.195	b	b	a	a	b	b	b	a	a	a	a	b	b	b	b	a	b	a	a	b	a	a	b	a	b	b	h	a	b	b	-	a	a	b	b	a	a	b	b	b	a	a	b	b	b	b	b
CH02_11650004	2	256.712	b	b	a	a	b	b	b	a	a	a	a	b	b	b	b	a	b	a	a	b	a	a	b	h	b	b	h	a	b	b	b	a	a	b	b	h	a	b	b	b	a	a	b	b	b	b	b
CH02_44737686	2	257.342	b	b	a	a	b	b	b	a	a	a	a	b	b	b	b	a	b	a	a	b	a	a	b	a	h	b	h	a	b	b	a	a	a	b	b	-	a	b	b	b	h	a	a	b	b	b	b
CH02_44737702	2	257.342	b	b	a	a	b	b	b	a	a	a	a	b	b	b	b	a	b	a	a	b	a	a	b	a	b	b	h	a	b	b	a	a	a	b	b	-	a	b	b	b	h	a	a	b	b	b	b
CH02_44737703	2	257.342	b	b	a	a	b	b	b	a	a	a	a	b	b	b	b	a	b	a	a	b	a	a	b	a	b	b	h	a	b	b	a	a	a	b	b	-	a	b	b	b	h	a	h	b	b	b	b
CH02_38811635	2	258.151	b	b	a	a	b	b	b	a	a	a	a	b	b	b	b	a	b	a	a	b	a	a	b	a	b	b	h	a	b	b	h	-	-	b	b	a	a	b	b	b	-	a	b	-	b	b	b
CH02_38811353	2	258.151	b	b	a	a	b	b	b	a	a	a	a	b	b	b	b	a	b	a	a	b	a	a	b	a	b	b	h	a	b	b	h	-	-	b	b	a	a	b	b	b	-	a	b	h	b	b	b
CH02_38811611	2	258.151	b	b	a	a	b	b	b	a	a	a	a	b	b	b	b	a	b	a	a	b	a	a	b	a	b	b	h	a	b	b	h	-	-	b	b	a	a	b	b	b	-	a	b	-	b	b	b
CH02_67396896	2	258.566	b	b	a	a	b	b	b	a	a	a	a	b	b	b	b	a	b	-	a	b	h	a	b	a	b	b	h	a	b	b	a	-	a	b	b	a	a	h	b	b	-	a	b	b	b	b	b
CH02_67396964	2	258.566	b	b	a	a	b	b	b	a	a	a	a	b	b	b	b	a	-	-	a	b	h	a	b	a	b	b	h	a	b	b	a	-	a	b	b	a	a	h	b	b	-	a	b	b	b	b	b
CH02_60955579	2	258.566	b	b	a	a	b	b	b	a	a	a	a	b	b	b	b	a	b	a	a	b	a	a	b	a	b	b	h	a	b	b	-	a	a	-	b	a	a	b	b	b	b	a	b	b	b	b	b
CH02_25497523	2	258.566	b	b	a	a	b	b	b	a	a	a	a	b	b	b	b	a	b	a	a	b	a	a	b	a	b	b	h	a	b	b	a	a	a	-	b	-	a	b	b	b	b	a	b	b	b	b	b
CH02_14374343	2	258.903	b	b	a	a	b	b	b	a	a	a	a	b	b	b	b	a	b	a	a	b	a	a	b	a	b	b	h	a	b	b	a	a	-	b	b	a	a	b	b	b	a	a	b	b	b	b	b
CH02_63996459	2	258.903	b	b	a	a	b	b	b	a	a	a	a	b	b	b	b	a	b	a	a	b	b	a	b	a	b	b	h	a	b	b	a	a	a	b	b	a	a	b	b	b	-	a	h	b	b	b	b
CH02_61317958	2	258.903	b	b	a	a	b	b	b	a	a	a	a	b	b	b	b	a	b	a	a	b	a	a	b	a	b	b	h	a	b	b	a	a	-	b	b	a	h	b	b	b	-	a	-	b	b	b	b
CH02_49631411	2	260.214	b	b	a	a	b	b	b	a	a	a	a	b	b	a	b	a	b	a	b	b	a	a	b	a	b	b	h	a	b	b	b	a	-	b	b	a	-	b	b	b	-	a	-	b	b	b	b
CH02_2718817	2	260.214	b	b	a	a	b	b	b	a	a	a	a	b	b	a	b	a	b	a	b	b	a	a	b	a	b	b	h	a	b	b	b	a	-	b	b	a	a	b	b	b	-	a	a	b	b	b	b
CH02_49631479	2	260.214	b	b	a	a	b	b	b	a	a	a	a	b	b	a	b	a	b	a	b	b	a	a	b	a	b	b	h	a	b	b	b	a	-	b	b	a	a	b	b	b	-	a	-	b	b	b	b
CH02_15677337	2	260.954	b	b	a	a	b	b	b	a	a	a	a	b	b	b	b	a	b	a	b	b	a	a	b	a	b	b	h	a	b	b	-	a	-	b	b	a	a	b	b	b	-	a	b	b	b	b	b
CH02_15677178	2	260.954	b	b	a	a	b	b	b	a	a	a	a	b	b	b	b	a	b	a	b	b	a	a	b	a	b	b	h	a	b	b	-	a	-	b	b	a	a	b	b	b	-	a	b	b	b	b	b
CH02_46681522	2	261.781	b	b	a	a	b	b	b	a	a	a	a	h	b	b	b	a	b	h	a	b	a	a	b	a	b	b	h	a	b	b	-	a	-	b	b	a	b	b	b	b	-	a	b	b	b	b	b
CH02_46681589	2	261.781	b	b	a	a	b	b	b	a	a	a	a	h	b	b	b	a	b	h	a	b	a	a	b	a	b	b	h	a	b	b	-	a	-	b	b	a	b	b	b	b	-	a	b	b	b	b	b
CH02_59013915	2	262.19	b	b	a	a	b	b	b	a	a	a	a	b	b	b	b	a	b	a	a	b	a	a	b	a	b	b	h	a	b	b	a	a	a	b	b	a	a	b	b	b	a	a	b	b	b	b	b
CH02_49399607	2	262.528	b	b	a	a	b	b	b	a	a	h	a	b	b	b	b	a	b	a	a	b	a	a	b	a	b	b	h	a	b	b	-	a	a	b	b	-	a	b	b	b	-	a	-	b	b	h	b
CH02_44465678	2	262.528	b	b	a	a	b	b	b	a	a	h	a	b	b	b	b	a	b	a	a	b	a	a	b	a	b	b	h	a	b	b	a	h	a	b	b	h	a	b	b	b	-	a	a	b	b	h	b
CH02_44465934	2	262.528	b	b	a	a	b	b	b	a	a	h	a	b	b	b	b	a	b	a	a	b	a	a	b	a	b	b	h	a	b	b	a	h	a	b	b	h	a	b	b	b	-	a	a	b	b	h	b
CH02_10398082	2	262.528	b	b	a	a	b	b	b	a	a	a	a	b	b	b	b	a	b	h	a	b	a	a	b	a	b	b	h	a	b	b	-	a	-	b	-	-	a	b	b	b	-	a	-	b	b	b	b
CH02_34109963	2	263.209	b	b	a	h	b	b	b	a	a	a	a	h	b	b	b	a	b	h	a	b	h	a	b	a	b	b	h	a	b	b	h	a	b	b	b	a	a	b	b	h	a	a	b	b	h	h	b
CH02_34110016	2	263.209	b	b	a	h	b	b	b	a	a	a	a	h	b	b	b	a	b	h	a	b	h	a	b	a	b	b	b	a	b	b	h	a	b	b	b	a	a	b	b	h	a	a	b	b	h	h	b
CH02_34110115	2	263.209	b	b	a	h	b	b	b	a	a	a	a	h	b	b	b	a	h	h	a	b	h	a	b	a	b	b	h	a	b	b	h	a	b	b	b	a	a	b	b	h	a	a	b	b	h	h	b
CH02_34110022	2	263.209	b	b	a	h	b	b	b	a	a	a	a	h	b	b	b	a	h	h	a	b	h	a	b	a	b	b	b	a	b	b	h	a	b	b	b	a	a	b	b	h	a	a	b	b	h	h	b
CH02_28190161	2	263.872	b	h	a	h	b	b	b	a	a	h	a	b	b	b	b	a	b	a	a	b	h	a	b	a	b	b	b	a	b	b	a	a	a	-	b	a	a	b	b	h	-	a	b	b	b	b	b
CH02_28189952	2	263.872	b	h	a	h	b	b	b	a	a	h	a	b	b	b	b	a	b	a	a	b	h	a	b	a	b	b	b	a	b	b	a	a	a	-	b	a	a	b	b	h	-	a	b	b	b	b	b
CH02_28190007	2	263.872	b	h	a	h	b	b	b	a	a	h	a	b	b	b	b	a	b	a	a	b	h	a	b	a	b	b	b	a	b	b	a	a	a	-	b	a	a	b	b	h	-	a	b	b	b	b	b
CH02_28189936	2	263.872	b	b	a	h	b	b	b	a	a	h	a	b	b	b	b	a	b	a	a	b	a	a	b	a	b	b	b	a	b	b	a	a	a	-	b	a	a	b	b	h	-	a	b	b	b	b	b
CH02_66236727	2	265.855	b	b	a	a	b	b	h	a	a	h	a	a	b	b	b	a	b	-	h	a	b	a	b	a	b	b	b	a	b	b	-	a	-	b	b	-	a	b	b	b	a	a	b	b	b	b	b
CH02_66236578	2	265.855	b	b	a	a	b	b	h	a	a	h	a	a	b	b	b	a	b	b	h	a	b	a	b	a	b	b	b	a	b	b	-	a	-	b	b	-	a	b	b	b	a	a	b	b	b	b	b
CH02_66236584	2	265.855	b	b	a	a	b	b	h	a	a	h	a	a	b	b	b	a	b	b	h	a	b	a	b	a	b	b	b	a	b	b	-	a	-	b	b	-	a	b	b	b	a	a	b	b	b	b	b
CH02_66236620	2	265.855	b	b	a	a	b	b	h	a	a	h	a	a	b	b	b	a	b	b	h	a	b	a	b	a	b	b	b	a	b	b	-	a	-	b	b	-	a	b	b	b	a	a	b	b	b	b	b
CH02_66236729	2	265.855	b	b	a	a	b	b	h	a	a	h	a	a	b	b	b	a	b	-	h	a	b	a	b	a	b	b	b	a	b	b	-	a	-	b	b	-	a	b	b	b	a	a	b	b	b	b	b
CH02_30507998	2	268.097	b	b	a	a	b	b	b	a	a	a	a	-	b	b	b	a	b	h	h	b	b	a	b	a	b	b	b	a	b	b	-	a	-	b	b	b	a	b	b	b	-	a	-	b	b	a	b
CH02_30507943	2	268.097	b	b	a	a	b	b	b	a	a	a	a	-	b	b	b	a	b	h	h	b	b	a	b	a	b	b	b	a	b	b	-	a	-	b	b	b	a	b	b	b	-	a	-	b	b	a	b
CH02_30507917	2	268.097	b	b	a	a	b	b	b	a	a	a	a	b	b	b	b	a	b	h	h	b	b	a	b	a	b	b	b	a	b	b	-	a	-	b	b	b	a	b	b	b	-	a	-	b	b	a	b
CH02_57546315	2	269.207	b	b	a	a	b	b	b	a	a	a	a	b	b	b	b	a	b	h	-	b	b	a	b	a	b	b	h	a	b	b	b	-	-	b	b	a	a	b	b	b	b	a	h	b	b	b	b
CH02_57546230	2	269.207	b	b	a	a	b	b	b	a	a	a	a	b	b	b	b	a	b	h	-	b	b	a	b	a	b	b	h	a	b	b	b	-	-	b	b	a	a	b	b	b	b	a	h	b	b	h	b
CH02_54363289	2	271.832	b	b	a	a	b	b	b	a	a	a	a	b	b	b	b	a	b	h	h	b	a	a	b	a	b	b	a	a	b	b	a	a	b	b	a	a	a	b	b	b	a	a	a	b	b	b	b
CH02_54363446	2	271.832	b	b	a	a	b	b	b	a	a	a	a	-	b	b	b	a	b	h	h	-	a	a	b	a	b	b	h	a	b	b	a	a	b	b	a	a	a	b	b	b	a	a	a	b	b	b	b
CH02_54363418	2	271.832	b	b	a	a	b	b	b	a	a	a	a	b	b	b	b	a	b	h	h	b	a	a	b	a	b	b	h	a	b	b	a	a	b	b	a	a	a	b	b	b	a	a	a	b	b	b	b
CH02_13588276	2	273.2	b	b	a	a	b	b	b	a	a	a	a	b	b	b	b	a	b	h	a	b	a	a	b	a	b	b	h	a	b	b	a	a	b	b	b	a	a	b	b	b	a	a	b	b	b	b	b
CH02_11685961	2	273.2	b	b	a	a	b	b	b	a	a	a	a	b	b	b	b	a	b	h	a	b	a	a	b	a	b	b	h	a	b	b	a	a	b	b	b	a	a	b	b	b	a	a	b	b	b	b	b
CH02_8757492	2	274.486	b	b	a	a	b	b	b	h	b	a	a	b	b	b	b	a	b	a	a	b	a	a	b	a	b	h	h	a	b	b	h	a	a	-	h	a	a	b	b	b	-	h	-	b	b	b	b
CH02_8757539	2	274.486	b	b	a	a	b	b	b	h	b	a	a	b	b	b	b	a	b	a	a	b	a	a	b	a	b	h	h	a	b	b	h	a	a	-	h	a	a	b	b	b	-	h	-	b	b	b	b
CH02_8757458	2	274.486	b	b	a	a	b	b	b	h	b	a	a	b	b	b	b	a	b	a	a	b	a	a	b	a	b	h	h	a	b	b	h	a	a	-	h	a	a	b	b	b	-	h	-	b	b	b	b
CH02_61235567	2	275.293	b	b	a	a	b	b	b	a	a	a	a	b	b	b	b	a	b	a	a	b	a	a	b	a	b	b	h	a	b	b	-	a	a	-	-	a	a	b	b	b	b	h	-	b	b	b	b
CH02_43072693	2	275.293	b	b	a	a	b	b	b	a	a	a	a	b	b	b	b	a	b	a	a	b	a	a	b	a	b	b	h	a	b	b	a	a	a	-	b	a	a	b	b	b	-	a	-	b	b	b	b
CH02_68657855	2	275.966	b	b	a	a	b	b	b	a	a	a	a	b	b	b	b	a	b	h	a	b	a	a	b	a	b	b	h	a	b	b	a	h	b	h	b	a	a	b	b	b	b	a	b	b	b	b	b
CH02_2331769	2	275.966	b	b	a	a	b	b	b	a	a	a	a	b	b	b	b	a	b	b	a	b	a	a	b	a	b	b	h	a	b	b	a	-	b	-	b	a	a	b	b	b	b	a	b	b	b	b	b
CH02_2331772	2	275.966	b	b	a	a	b	b	b	a	a	a	a	b	b	b	b	a	b	b	a	b	a	a	b	a	b	b	h	a	b	b	a	-	-	-	b	a	a	b	b	b	b	a	b	b	b	b	b
CH02_64988333	2	276.982	b	b	a	a	b	b	b	a	a	a	a	b	b	b	b	a	b	a	a	b	a	a	b	a	b	b	h	a	b	b	a	a	a	b	b	b	a	b	b	b	b	a	b	b	b	b	b
CH02_64988206	2	276.982	b	b	a	a	b	b	b	a	a	a	a	b	b	b	b	a	b	a	a	b	a	a	b	a	b	b	h	a	b	b	a	a	a	b	b	b	a	b	b	b	b	a	b	b	b	b	b
CH02_2517697	2	277.143	b	b	a	a	b	b	b	a	a	a	a	b	b	b	b	a	b	a	a	b	a	a	b	a	b	b	h	a	b	b	a	a	a	b	b	b	a	b	a	b	h	a	b	b	b	b	b
CH02_34880629	2	277.143	b	b	a	a	b	b	b	a	a	a	a	b	b	b	b	a	b	-	a	b	a	a	b	a	b	b	h	a	b	b	a	a	a	b	b	-	a	b	-	b	h	a	b	b	b	b	b
CH02_48838826	2	278.123	b	b	a	a	b	b	b	a	a	a	a	b	b	b	b	a	b	a	a	b	a	a	b	a	b	b	h	a	b	b	a	a	-	b	b	a	a	b	b	b	h	a	b	b	b	b	b
CH02_48838808	2	278.123	b	b	a	a	b	-	b	a	a	a	a	b	b	b	b	a	b	a	a	b	a	a	b	a	b	b	h	a	b	b	a	a	-	b	b	a	a	b	b	b	h	a	b	b	b	-	b
CH02_47825313	2	278.123	b	b	a	a	b	b	b	a	a	a	a	b	b	b	b	a	b	a	a	b	a	a	b	a	b	b	h	a	b	b	a	a	a	b	b	a	a	b	b	b	a	a	b	b	b	b	b
CH02_27591122	2	278.123	b	b	a	a	b	b	b	a	a	a	a	b	b	b	b	a	b	a	a	b	a	a	b	a	b	b	a	a	b	b	a	a	a	b	b	a	a	b	b	b	a	a	b	b	b	b	b
CH02_61214886	2	278.123	b	b	a	a	b	b	b	a	a	a	a	b	b	b	b	-	b	a	a	b	a	a	b	a	b	b	h	a	b	b	a	a	a	b	b	a	a	b	b	b	a	a	b	b	b	b	b
CH02_12388370	2	278.123	b	b	a	a	b	b	b	a	a	a	a	b	b	b	b	a	b	a	a	b	a	a	b	a	b	b	h	a	b	b	a	a	-	b	b	-	a	b	b	b	a	a	-	b	b	b	b
CH02_58342841	2	278.725	b	b	a	a	b	b	b	a	a	a	a	b	b	b	b	a	b	a	a	b	a	a	b	a	b	b	h	a	b	b	a	a	b	b	b	a	a	b	b	b	a	a	b	b	b	b	b
CH02_17808542	2	280.116	b	b	a	a	b	b	b	a	a	a	a	b	b	b	b	a	b	b	a	b	a	a	b	a	b	b	h	a	b	b	a	h	b	b	b	a	a	b	b	b	-	a	b	b	b	b	b
CH02_17808513	2	280.116	b	b	a	a	b	b	b	a	a	a	a	b	b	b	b	a	b	b	a	b	a	a	b	a	b	b	h	a	b	b	a	h	b	b	b	a	a	b	b	b	-	a	b	b	b	b	b
CH02_8161666	2	280.116	b	b	a	a	b	b	b	a	a	a	a	b	b	b	b	a	b	b	a	b	a	a	b	a	b	b	h	a	b	b	a	h	b	b	b	-	a	b	b	b	-	a	b	b	b	b	b
CH02_23605220	2	280.116	b	b	a	a	b	b	b	a	a	a	a	b	b	b	b	a	b	b	a	b	-	a	b	a	b	b	b	a	b	b	a	h	b	b	b	h	a	b	b	b	-	a	b	b	b	b	b
CH02_23605416	2	280.116	b	b	a	a	b	b	b	a	a	a	a	b	b	b	b	a	b	b	a	b	a	a	b	a	b	b	b	a	b	b	a	h	b	b	b	h	a	b	b	b	-	a	b	b	b	b	b
CH02_9704754	2	280.68	b	b	a	a	b	b	b	a	a	a	a	b	b	b	b	a	b	h	a	b	h	a	b	a	b	b	b	a	b	b	a	b	b	b	b	h	a	b	b	b	b	a	b	b	b	b	b
CH02_9704803	2	280.68	b	b	a	a	b	b	b	a	a	a	a	b	b	b	b	a	b	h	a	b	h	a	b	a	b	b	b	a	b	b	a	b	b	b	b	h	a	b	b	b	-	a	b	b	b	b	b
CH02_45611519	2	281.05	b	b	a	a	b	b	b	a	a	a	a	b	b	b	b	-	b	-	a	b	a	a	b	a	b	b	h	a	b	b	a	-	-	b	b	h	a	b	b	b	a	a	b	b	b	b	b
CH02_45611597	2	281.05	b	b	a	a	b	b	b	a	a	a	a	b	b	b	b	-	b	-	a	b	a	a	b	a	b	b	h	a	b	b	a	-	-	b	b	-	a	b	b	b	a	a	b	b	b	b	b
CH02_45611649	2	281.05	b	b	a	a	b	b	b	a	a	a	a	b	b	b	b	-	b	-	a	b	a	a	b	a	b	b	h	a	b	b	a	-	h	b	b	h	a	b	b	b	a	a	b	b	b	b	b
CH02_10537572	2	281.551	b	b	a	a	b	b	b	a	a	a	a	b	b	b	b	a	b	b	a	b	a	a	b	a	b	b	h	a	b	b	a	-	h	b	b	h	a	b	b	b	a	a	b	b	b	b	b
CH02_10537443	2	281.551	b	b	a	a	b	b	b	a	a	a	a	b	b	b	b	a	b	b	a	b	a	a	b	a	b	b	h	a	b	b	a	-	h	b	b	h	a	b	b	b	a	a	b	b	b	b	b
CH02_10537506	2	281.551	b	b	a	a	b	b	b	a	h	a	a	b	b	b	b	a	b	b	a	b	a	a	b	a	b	b	h	a	b	b	a	-	h	b	b	h	a	b	b	b	a	a	b	b	b	b	b
CH02_46715332	2	282.65	b	b	a	a	b	b	b	a	a	a	a	h	b	h	b	a	b	h	h	b	a	a	b	h	b	b	h	a	b	b	a	-	a	b	b	a	a	b	b	b	a	a	b	b	b	h	b
CH02_46715317	2	282.65	b	b	a	a	b	b	b	a	a	a	a	h	b	h	b	a	b	h	h	b	a	a	b	h	b	b	h	a	b	b	a	-	a	b	b	a	a	b	b	b	a	a	b	b	b	h	b
CH02_46715298	2	282.65	b	b	a	a	b	b	b	a	a	a	a	h	b	h	b	a	b	h	h	b	a	a	b	h	b	b	h	a	b	b	a	-	a	b	b	a	a	b	b	b	a	a	b	b	b	h	b
CH02_46715273	2	282.65	b	b	a	a	b	b	b	a	a	a	a	h	b	h	b	a	b	h	h	b	a	a	b	h	b	b	h	a	b	b	a	-	a	b	b	a	a	b	b	b	a	a	b	b	b	h	b
CH02_46715526	2	283.139	b	b	a	a	b	b	b	a	a	a	a	h	b	b	b	a	b	h	a	b	a	a	b	a	b	b	h	a	b	b	-	-	a	b	b	a	a	b	b	b	a	a	b	b	b	h	b
CH02_46715347	2	283.139	b	b	a	a	b	b	b	a	a	a	a	h	b	b	b	a	b	h	a	b	a	a	b	a	b	b	h	a	b	b	-	-	a	b	b	a	a	b	b	b	a	a	b	b	b	b	b
CH02_46715467	2	283.139	b	b	a	a	b	b	b	a	a	a	a	h	b	b	b	a	b	b	a	b	a	a	b	a	b	b	h	a	b	b	-	-	a	b	b	a	a	b	b	b	a	a	b	b	b	b	b
CH02_46715464	2	283.139	b	b	a	a	b	b	b	a	a	a	a	h	b	b	b	a	b	b	a	b	a	a	b	a	b	b	h	a	b	b	-	-	a	b	b	a	a	b	b	b	a	a	b	b	b	b	b
CH02_38986574	2	283.859	b	b	a	a	b	b	b	a	a	a	a	a	b	b	b	a	b	-	a	b	a	a	b	a	b	b	h	-	b	b	b	-	b	b	-	a	a	b	b	b	-	a	b	b	b	b	b
CH02_38986634	2	283.859	b	b	a	a	b	b	b	a	a	a	a	a	b	b	b	a	b	-	a	b	a	a	b	a	b	b	h	-	b	b	b	-	b	b	-	a	a	b	b	b	-	a	b	b	b	b	b
CH02_72303932	2	284.684	b	b	a	a	b	b	b	a	a	a	a	h	b	b	b	a	b	a	a	b	a	a	b	a	b	b	h	-	b	b	-	-	-	b	b	a	a	b	b	b	h	a	b	b	b	b	b
CH02_57178850	2	284.684	b	b	a	a	b	b	b	a	a	a	a	b	b	b	b	-	b	h	a	b	a	a	b	a	b	b	h	a	b	b	a	-	h	b	b	a	a	b	b	b	a	a	b	b	b	b	b
CH02_52371515	2	285.189	b	b	a	a	b	b	b	a	a	a	a	a	b	b	b	a	b	a	a	b	a	a	b	a	b	b	h	a	b	b	a	b	-	b	b	a	a	b	b	b	a	a	b	b	b	b	b
CH02_693522	2	285.782	b	b	a	a	b	b	b	a	a	a	a	b	b	b	b	a	b	a	a	b	a	a	b	a	b	b	h	a	b	b	-	a	a	b	b	a	a	b	b	b	-	a	b	b	b	b	b
CH02_61705474	2	285.782	b	b	a	a	b	b	b	a	a	a	a	b	b	b	b	a	b	a	a	b	a	a	b	a	b	b	h	a	b	b	a	a	-	b	b	a	a	b	b	b	-	a	b	b	b	b	b
CH02_26842879	2	286.083	b	b	a	a	b	b	b	a	a	a	a	b	b	b	b	a	b	a	a	b	a	a	b	a	b	b	h	a	b	b	b	a	-	b	b	a	a	b	b	b	-	a	b	b	b	b	b
CH02_26842899	2	286.083	b	b	a	a	b	b	b	a	a	a	a	b	b	b	b	a	b	a	a	b	a	a	b	a	b	b	h	a	b	b	b	a	h	b	b	a	a	b	b	b	-	a	b	b	b	b	b
CH02_23516442	2	286.083	b	b	a	a	b	b	b	a	a	a	a	b	b	h	b	a	b	a	a	b	a	a	b	a	b	b	h	-	b	b	b	a	-	b	b	a	a	b	b	b	-	a	b	b	b	b	b
CH02_31511542	2	286.083	b	b	a	a	b	b	b	a	a	a	a	b	b	b	b	a	b	a	a	b	a	a	b	a	b	b	h	h	b	b	b	a	a	b	b	a	a	b	b	b	a	a	b	b	b	b	b
CH02_13438725	2	286.083	b	b	a	a	b	b	b	a	a	a	a	b	b	b	b	a	b	h	a	b	a	a	b	a	b	b	h	h	b	b	b	a	a	b	b	h	a	b	b	b	a	a	b	b	b	b	b
CH02_64396333	2	286.994	b	b	a	a	b	b	b	a	a	a	a	b	b	b	b	-	b	-	a	b	a	a	b	a	b	b	h	a	b	b	-	a	-	b	b	a	a	b	b	b	b	a	b	b	b	b	b
CH02_50134617	2	286.994	b	b	a	a	b	b	b	a	a	a	a	b	b	b	b	a	b	a	a	b	a	a	b	a	b	b	b	a	b	b	-	-	-	b	b	a	a	b	b	b	b	a	b	b	b	b	b
CH02_9763493	2	286.994	b	b	a	a	b	b	b	a	a	a	a	b	b	b	b	a	b	a	a	b	a	a	b	a	b	b	b	a	b	b	a	h	-	b	b	a	a	b	b	b	-	a	-	b	b	b	b
CH02_14009049	2	286.994	b	b	a	a	b	b	b	a	a	a	a	b	b	b	b	a	b	a	a	b	a	a	b	a	b	b	b	a	b	b	-	-	-	b	b	a	-	b	b	b	b	a	b	b	b	b	b
CH02_14009077	2	286.994	b	b	a	a	b	b	b	a	a	a	a	b	b	b	b	a	b	a	a	b	a	a	b	a	b	b	b	a	b	b	-	-	-	b	b	a	-	b	-	b	b	a	b	b	b	b	b
CH02_24262885	2	286.994	b	b	a	a	b	b	b	a	a	a	a	b	b	b	b	a	b	a	a	b	a	a	b	a	b	b	b	a	b	b	-	-	a	b	b	a	a	b	b	b	-	a	b	b	b	b	b
CH02_2911937	2	286.994	b	b	a	a	b	b	b	a	a	a	a	b	b	b	b	a	b	a	a	b	a	a	b	a	b	b	b	a	b	b	h	a	a	b	b	a	a	b	b	b	-	a	b	b	b	b	b
CH02_2912067	2	286.994	b	b	a	a	b	b	b	a	a	a	a	b	b	b	b	a	b	a	a	b	a	a	b	a	b	b	b	a	b	b	h	a	a	b	b	a	a	b	b	b	-	a	b	b	b	b	b
CH02_19209673	2	286.994	b	b	a	a	b	b	b	a	a	a	a	b	b	b	b	a	b	a	a	b	a	a	b	a	b	b	b	a	b	b	a	a	a	b	b	a	a	b	b	b	b	a	b	b	b	b	b
CH02_29736490	2	286.994	b	b	a	a	b	b	b	a	a	a	a	b	b	b	b	a	b	a	a	b	a	a	b	a	b	b	b	a	b	b	a	a	a	b	b	a	a	b	b	b	b	a	b	b	b	b	b
CH02_2437814	2	286.994	b	b	a	a	b	b	b	a	a	a	a	b	b	b	b	a	b	a	a	b	a	a	b	a	b	b	b	-	b	b	a	a	a	b	b	a	a	b	b	b	b	a	b	b	b	b	b
CH02_43664208	2	286.994	b	b	a	a	b	b	b	a	a	a	a	b	b	b	b	a	b	h	a	b	a	a	b	a	b	b	b	a	b	b	-	a	a	b	b	a	a	b	b	b	-	a	b	b	b	b	b
CH02_35290952	2	286.994	b	b	a	a	b	b	b	a	a	a	a	b	b	b	b	a	b	h	a	b	a	a	b	a	b	b	h	a	b	b	h	a	a	b	b	a	a	b	b	b	-	a	b	b	b	b	b
CH02_59777030	2	287.726	b	b	a	a	b	b	b	a	a	a	a	b	b	b	b	a	b	h	a	b	a	a	b	a	b	b	h	a	b	b	-	a	a	b	b	a	a	b	b	b	a	a	b	b	b	b	b
CH02_27022556	2	287.726	b	b	a	a	b	b	b	a	a	a	a	b	b	b	b	a	b	h	a	b	a	a	b	a	b	b	h	a	b	b	a	a	a	b	b	a	-	b	b	b	a	a	b	b	b	b	b
CH02_6547682	2	287.726	b	b	a	a	b	b	b	a	a	a	a	b	b	b	b	a	b	h	a	b	a	a	b	a	b	b	b	a	b	b	a	a	a	b	b	a	a	b	b	b	-	a	b	b	b	b	b
CH02_40373789	2	287.726	b	b	a	a	b	b	b	a	a	a	a	b	b	b	b	a	b	h	a	b	a	a	b	a	b	b	b	a	b	b	a	a	a	b	b	a	a	b	b	b	h	a	b	b	b	b	b
CH02_51933360	2	287.726	b	b	a	a	b	b	b	a	a	a	a	b	b	b	b	a	b	h	a	b	a	a	b	a	b	b	b	b	b	b	a	a	a	b	b	a	a	b	b	b	-	a	b	b	b	b	b
CH02_38421888	2	287.726	b	b	a	a	b	b	b	a	a	a	a	b	b	b	b	a	b	a	h	b	a	a	b	a	b	b	b	a	b	b	a	a	a	b	b	a	h	b	b	b	-	a	b	b	b	b	b
CH02_38894891	2	288.459	b	b	a	a	b	b	b	a	a	a	a	b	b	b	b	a	b	a	h	b	a	a	b	a	b	b	b	b	b	b	a	a	a	b	b	a	h	b	b	b	b	a	b	b	b	b	b
CH02_38900091	2	288.459	b	b	a	a	b	b	b	a	a	a	a	b	b	b	b	a	b	a	h	b	a	a	b	a	b	b	h	b	b	b	a	-	a	b	b	a	-	b	b	-	b	a	b	b	b	b	b
CH02_59701233	2	288.583	b	b	a	a	b	b	b	a	a	a	a	b	b	b	b	a	b	a	h	b	a	a	b	a	b	b	h	b	b	b	a	b	a	b	-	a	a	h	b	h	-	a	b	b	b	b	b
CH02_31748175	2	289.355	b	b	a	a	b	b	b	a	a	a	a	b	h	b	b	a	b	a	a	b	a	a	b	a	b	b	h	a	b	b	h	a	a	-	b	a	a	b	b	b	b	a	b	b	b	h	b
CH02_31748171	2	289.355	b	b	a	a	b	b	b	a	a	a	a	b	h	b	b	a	b	a	a	b	a	a	b	a	b	b	h	a	b	b	h	a	a	-	b	a	a	b	b	b	b	a	b	b	b	h	b
CH02_23603157	2	289.355	b	b	a	a	b	b	b	a	a	a	a	b	h	b	b	a	b	a	h	b	a	a	b	a	b	b	h	a	b	b	h	-	a	-	b	a	a	b	b	h	b	a	b	b	b	h	b
CH02_23602962	2	289.355	b	b	a	a	b	b	b	a	a	a	a	b	h	b	b	a	b	a	h	b	a	a	b	a	b	b	h	a	b	b	h	-	a	-	b	a	a	b	b	h	b	a	b	b	b	h	b
CH02_23603009	2	289.355	b	b	a	a	b	b	b	a	a	a	a	b	h	b	b	a	b	a	h	b	a	a	b	a	b	b	h	a	b	b	h	-	a	-	b	a	a	b	b	h	b	a	b	b	b	h	b
CH02_59181463	2	290.127	b	b	a	a	b	b	b	a	a	a	a	b	a	b	b	a	b	a	h	b	a	a	b	a	b	b	h	a	b	b	h	-	a	-	b	-	a	b	b	-	b	a	b	b	b	b	b
CH02_59395665	2	290.127	b	b	a	a	b	b	b	a	a	a	-	b	-	b	b	a	b	-	h	b	a	a	b	a	b	b	h	a	b	b	h	h	a	-	b	b	a	b	b	b	b	a	b	b	b	b	b
CH02_59395764	2	290.127	b	b	a	a	b	b	b	a	a	a	-	b	-	b	b	a	b	-	h	b	a	a	b	a	b	b	h	a	b	b	h	a	a	-	b	b	a	b	b	b	b	a	b	b	b	b	b
CH02_42710834	2	290.933	b	b	a	a	b	b	b	a	a	a	h	b	b	b	b	a	b	h	h	b	a	a	b	a	b	b	h	a	b	b	h	a	a	h	b	a	a	b	b	b	b	a	b	b	b	b	b
CH02_38133136	2	290.933	b	b	a	a	b	b	b	a	a	a	a	b	b	b	b	a	b	a	a	b	a	a	b	a	b	b	h	a	b	b	-	a	a	h	b	-	a	b	b	b	h	a	b	b	b	b	b
CH02_38133218	2	290.933	b	b	a	a	b	b	b	a	a	a	a	b	b	b	b	a	b	a	a	b	a	a	b	a	b	b	h	a	b	b	-	a	a	-	b	-	a	b	b	b	h	a	b	b	b	b	b
CH02_38133146	2	290.933	b	b	a	a	b	b	b	a	a	a	a	b	b	b	b	a	b	a	a	b	a	a	b	a	b	b	h	a	b	b	-	a	a	-	b	-	a	b	b	b	h	a	b	b	b	b	b
CH02_2911929	2	291.618	b	b	a	a	b	b	b	a	a	a	a	b	b	b	b	a	b	h	a	b	a	h	b	a	b	b	h	a	b	b	h	a	a	-	b	b	a	h	b	b	h	a	b	b	b	b	b
CH02_2911992	2	291.618	b	b	a	a	b	b	b	a	a	a	a	b	b	b	b	a	b	h	a	b	a	h	b	a	b	b	h	a	b	b	h	a	a	-	b	b	a	h	b	b	-	a	b	b	b	b	b
CH02_2912112	2	291.618	b	b	a	a	b	b	b	a	a	a	a	b	b	b	b	a	b	h	a	b	a	h	b	a	b	b	h	a	b	b	h	a	a	-	b	b	a	h	b	b	-	a	b	b	b	b	b
CH02_2911918	2	291.618	b	b	a	a	b	b	b	a	a	a	a	b	b	b	b	a	b	h	a	b	a	h	b	a	b	b	h	a	b	b	h	a	a	-	b	b	a	h	b	b	-	a	b	b	b	b	b
CH02_54670441	2	292.433	b	b	a	a	b	b	b	h	a	a	a	b	b	b	b	a	b	h	a	b	a	a	b	h	b	b	h	a	b	b	h	h	h	b	b	a	a	b	b	b	a	a	b	b	b	b	b
CH02_23619466	2	292.433	b	b	a	a	b	b	b	a	a	a	a	b	b	b	b	a	b	a	a	b	a	a	b	a	b	b	h	a	b	b	a	a	h	b	b	a	a	b	b	b	a	a	b	b	b	b	b
CH02_23619395	2	292.433	b	b	a	a	b	b	b	a	a	a	a	b	b	b	b	a	b	a	a	b	a	a	b	a	b	b	h	a	b	b	a	a	h	b	b	a	a	b	b	b	a	a	b	b	b	b	b
CH02_55510754	2	292.783	b	b	a	a	b	b	b	a	a	h	a	b	b	b	b	a	b	a	a	b	a	a	b	a	b	b	h	a	b	b	-	a	-	b	b	-	a	b	b	b	h	a	b	b	b	b	b
CH02_55510928	2	292.783	b	b	a	a	b	b	b	a	a	h	a	b	b	b	b	a	b	a	a	b	a	a	b	a	b	b	h	a	b	b	-	a	-	b	b	-	a	b	b	b	h	a	b	b	b	b	b
CH02_49353384	2	293.605	b	b	a	a	b	b	b	b	a	h	a	b	b	b	b	a	b	a	a	b	a	a	b	a	b	b	h	a	b	b	a	-	a	b	b	a	a	b	b	b	h	a	b	b	b	b	b
CH02_49353438	2	293.605	b	b	a	a	b	b	b	b	a	h	a	b	b	b	b	a	b	a	a	b	a	a	b	a	b	b	h	a	b	b	a	-	a	b	b	a	a	b	b	b	h	a	b	b	b	b	b
CH02_49353447	2	293.605	b	b	a	a	b	b	b	b	a	h	a	b	b	b	b	a	b	a	a	b	a	a	b	a	b	b	h	a	b	b	a	-	a	b	b	a	a	b	b	b	-	a	b	b	b	b	b
CH02_3234326	2	294.344	b	b	a	a	b	b	b	a	a	h	a	b	b	b	b	a	b	a	a	b	a	a	b	-	b	b	a	a	b	b	a	-	a	b	b	a	a	a	b	b	-	a	b	b	b	b	b
CH02_8405344	2	295.318	b	b	a	a	b	b	b	a	a	h	a	b	b	b	b	a	b	a	a	b	a	a	b	h	b	b	-	-	b	b	-	b	a	b	b	a	a	-	b	b	-	a	b	b	b	b	b
CH02_8405477	2	295.318	b	b	a	a	b	b	b	a	a	h	a	b	b	b	b	a	b	a	a	b	a	a	b	h	b	b	b	b	b	b	-	b	a	b	b	a	a	-	b	b	-	a	b	b	b	b	b
CH02_48930409	2	295.318	b	b	a	a	b	b	b	a	a	a	a	b	b	b	b	a	b	a	a	b	h	a	b	h	b	b	h	b	b	b	h	b	a	b	b	a	a	-	b	b	-	a	b	b	b	b	b
CH02_48930519	2	295.318	b	b	a	a	b	b	b	a	a	a	a	b	b	b	b	a	b	a	a	b	h	a	b	h	b	b	h	b	b	b	h	b	a	b	b	a	a	-	b	b	-	a	b	b	b	b	b
CH02_67115975	2	295.728	b	b	a	a	b	b	b	a	a	a	a	b	b	b	b	a	b	a	a	b	h	a	b	h	b	b	h	-	b	b	a	b	-	b	b	a	a	b	b	b	b	a	b	b	b	b	b
CH02_67115832	2	295.728	b	b	a	a	b	b	b	a	a	a	a	-	b	b	b	a	b	a	a	b	h	a	b	h	b	b	h	a	b	b	a	b	-	b	b	a	a	b	b	b	b	a	b	b	b	b	b
CH02_67116029	2	295.728	b	b	a	a	b	b	b	a	a	a	a	b	b	b	b	a	b	a	a	b	h	a	b	h	b	b	h	a	b	b	a	b	-	b	b	a	a	b	b	b	b	a	b	b	b	b	b
CH02_44419800	2	295.728	b	b	a	a	b	b	b	a	a	a	a	b	b	b	b	a	b	a	a	b	a	a	b	h	b	b	b	h	b	b	-	-	a	b	b	a	-	b	b	b	-	a	b	b	b	b	b
CH02_44419742	2	295.728	b	b	a	a	b	b	b	a	a	a	a	b	-	b	b	a	b	a	a	b	a	a	b	h	b	b	b	h	b	b	-	-	a	b	b	a	-	b	b	b	-	a	b	b	b	b	b
CH02_44419802	2	295.728	b	b	a	a	b	b	b	a	a	a	a	b	-	b	b	a	b	a	a	b	a	a	b	h	b	b	b	h	b	b	-	-	a	b	b	a	-	b	b	b	-	a	b	b	b	b	b
CH02_47486094	2	295.914	b	b	a	a	b	b	b	a	a	a	a	b	h	b	b	a	b	a	a	b	h	a	b	h	b	b	h	b	b	b	-	h	a	b	b	-	-	b	b	b	-	a	b	b	b	b	b
CH02_13114653	2	296.1	b	b	a	a	b	b	b	a	a	h	a	b	h	b	b	a	b	a	a	b	-	a	b	a	b	b	h	a	b	b	-	a	a	b	b	h	h	b	b	b	-	a	b	b	b	b	b
CH02_13114591	2	296.1	b	b	a	a	b	b	b	a	a	h	a	b	b	b	b	a	b	a	a	b	-	a	b	a	b	b	h	a	b	b	-	a	a	b	b	h	h	b	b	b	-	a	b	b	b	b	b
CH02_51855172	2	296.4	b	b	a	a	b	b	b	a	a	a	a	b	b	b	b	a	b	a	a	b	a	a	b	a	b	b	h	a	b	b	a	a	a	b	b	h	a	b	b	b	h	a	b	h	b	b	b
CH02_51855096	2	296.4	b	b	a	a	b	b	b	a	a	a	a	b	b	b	b	a	b	a	a	b	a	a	b	a	b	b	h	a	b	b	a	a	a	b	b	h	a	b	b	b	-	a	b	h	b	b	b
CH02_53996495	2	296.4	b	b	a	a	b	b	b	a	a	a	a	b	b	b	b	a	b	a	a	b	a	a	b	a	b	b	h	a	b	b	a	a	a	b	b	-	a	b	b	b	h	a	b	b	b	b	b
CH02_53996587	2	296.4	b	b	a	a	b	b	b	a	a	a	a	b	b	b	b	a	b	a	a	b	a	a	b	a	b	b	h	a	b	b	a	a	a	b	b	-	a	b	b	b	h	a	b	b	b	b	b
CH02_47825115	2	296.7	b	b	a	a	b	b	b	a	a	a	a	b	b	b	b	a	b	-	a	b	h	a	b	a	b	b	h	a	b	b	a	a	a	b	b	h	a	b	h	b	h	a	b	b	b	b	b
CH02_47824972	2	296.7	b	b	a	a	b	b	b	a	a	a	a	b	b	b	b	a	b	-	a	b	-	a	b	a	b	b	h	a	b	b	a	a	a	b	b	h	a	b	h	b	h	a	b	b	b	b	b
CH02_53996469	2	296.7	b	b	a	a	b	b	b	a	a	a	a	b	b	b	b	a	b	a	a	b	-	a	b	a	b	b	h	a	b	b	a	a	a	b	b	h	a	b	-	b	h	a	b	b	b	b	b
CH02_53996561	2	296.7	b	b	a	a	b	b	b	a	a	a	a	b	b	b	b	a	b	a	a	b	-	a	b	a	b	b	h	a	b	b	a	a	a	b	b	h	a	b	-	b	h	a	b	b	b	b	b
CH02_45481363	2	297.374	b	b	a	a	b	b	b	a	a	a	a	h	b	b	b	a	b	h	a	b	a	a	b	a	b	b	h	h	b	b	a	a	a	-	b	a	a	b	b	b	h	a	b	b	b	h	b
CH02_46963102	2	297.374	b	b	a	a	b	b	b	a	a	a	a	-	b	b	b	a	b	h	a	b	a	a	b	a	b	b	b	-	b	b	a	a	a	b	b	a	a	b	b	b	h	a	b	b	b	h	b
CH02_46963263	2	297.374	b	b	a	a	b	b	b	a	a	a	a	-	b	b	b	a	b	h	a	b	a	a	b	a	b	b	b	b	b	b	a	a	a	b	b	a	a	b	b	b	h	a	b	b	b	h	b
CH02_44063044	2	297.374	b	b	a	a	b	b	b	a	a	a	a	b	b	b	b	a	b	h	h	b	a	a	b	h	b	b	b	h	b	b	a	a	a	b	b	-	a	b	b	b	h	a	b	b	b	b	b
CH02_44063067	2	297.374	b	b	a	a	b	b	b	a	a	a	a	b	b	b	b	a	b	h	h	b	a	a	b	h	b	b	h	h	b	b	a	a	a	b	b	-	a	b	b	b	h	a	b	b	b	b	b
CH02_6160771	2	297.374	b	b	a	a	b	b	b	a	a	a	a	b	b	b	b	a	b	h	h	b	a	a	b	-	b	b	b	-	b	b	a	a	-	b	b	a	a	b	-	b	-	a	b	b	b	b	b
CH02_69463367	2	297.374	b	b	a	a	b	b	b	a	a	a	a	b	b	b	b	a	b	-	a	b	a	a	b	a	b	b	b	b	b	b	-	-	-	b	b	a	a	b	b	b	-	a	b	b	b	b	b
CH02_69463365	2	297.374	b	b	a	a	b	b	b	a	a	a	a	b	b	b	b	a	b	-	a	b	a	a	b	a	b	b	b	b	b	b	-	-	-	b	b	a	a	b	b	b	b	a	b	b	b	b	b
CH02_49393971	2	298.509	b	b	a	a	b	b	b	a	a	a	a	b	b	b	b	b	b	h	a	b	a	a	b	a	b	b	b	a	b	b	b	b	h	b	b	a	a	b	b	b	-	a	b	b	b	b	b
CH02_49393965	2	298.622	b	b	a	a	b	b	b	a	a	a	a	b	b	b	b	b	b	h	a	b	a	a	b	a	b	b	b	a	b	b	b	a	-	b	b	a	a	b	b	b	b	a	b	b	b	b	b
CH02_49393879	2	298.622	b	b	a	a	b	b	b	a	a	a	a	b	b	b	b	b	b	h	a	b	a	a	b	a	b	b	b	a	b	b	b	a	-	b	b	a	a	b	b	b	b	a	b	b	b	b	b
CH02_7299455	2	299.295	b	b	a	a	b	b	b	a	a	a	a	b	b	b	b	-	b	a	a	b	a	a	b	a	b	b	h	a	b	b	a	a	a	b	h	a	a	b	b	b	b	a	b	b	b	b	b
CH02_8449959	2	299.295	b	b	a	a	b	b	b	a	a	a	a	-	b	b	b	a	b	a	a	b	a	a	b	a	b	b	h	a	b	b	a	h	h	b	b	a	a	b	b	b	b	a	b	b	b	b	b
CH02_8449922	2	299.295	b	b	a	a	b	b	b	a	a	a	a	b	b	b	b	a	b	a	a	b	a	a	b	a	b	b	h	a	b	b	a	h	h	b	b	a	a	b	b	b	b	a	b	b	b	b	b
CH02_8449978	2	299.295	b	b	a	a	b	b	b	a	a	a	a	b	b	b	b	a	b	a	a	b	a	a	b	a	b	b	h	a	b	b	a	h	h	b	b	a	a	b	b	b	b	a	b	b	b	b	b
CH02_8449732	2	299.295	b	b	a	a	b	b	b	a	a	a	a	b	b	b	b	a	b	a	a	b	a	a	b	a	b	b	h	a	b	b	a	h	h	b	b	a	a	b	b	b	b	a	b	b	b	b	b
CH02_66076605	2	299.295	b	b	a	a	b	b	b	a	a	a	a	b	b	b	b	a	b	a	a	b	a	a	b	a	b	b	h	a	b	b	a	-	a	b	b	a	a	h	b	b	b	a	b	b	b	b	b
CH02_66076436	2	299.295	b	b	a	a	b	b	b	a	a	a	a	b	b	b	b	a	b	a	a	b	a	a	b	a	b	b	h	a	b	b	a	-	a	b	b	a	a	h	b	b	b	a	b	b	b	b	b
CH02_17274765	2	299.295	b	b	a	a	b	b	b	a	a	a	a	h	b	b	b	a	b	a	a	b	a	a	b	a	b	b	h	a	b	b	a	h	a	b	b	a	a	h	b	b	h	a	b	b	b	b	b
CH02_17274608	2	299.295	b	b	a	a	b	b	b	a	a	a	a	h	b	b	b	a	b	a	a	b	a	a	b	a	b	b	h	a	b	b	a	h	a	h	b	a	a	h	b	b	h	a	b	b	b	b	b
CH02_17274737	2	299.295	b	b	a	a	b	b	b	a	a	a	a	h	b	b	b	h	b	a	a	b	a	a	b	a	b	b	h	a	b	b	h	h	a	h	b	a	a	h	b	b	h	h	b	b	b	b	b
CH02_17274708	2	299.295	b	b	a	a	b	b	b	a	a	a	a	h	b	b	b	h	b	a	a	b	a	a	b	a	b	b	h	a	b	b	h	h	a	h	b	a	a	h	b	b	h	h	b	b	b	b	b
CH02_17274706	2	299.295	b	b	a	a	b	b	b	a	a	a	a	h	b	b	b	h	b	a	a	b	a	a	b	a	b	b	h	a	b	b	h	h	a	h	b	a	a	h	b	b	h	h	b	b	b	b	b
CH02_17274629	2	299.295	b	b	a	a	b	b	b	a	a	a	a	h	b	b	b	h	b	a	a	b	a	a	b	a	b	b	h	a	b	b	h	h	a	b	b	a	a	h	b	b	h	h	b	b	b	b	b
CH02_40295944	2	299.629	b	b	a	a	b	b	b	a	a	a	a	b	b	b	b	h	b	h	a	b	h	a	b	a	b	b	b	a	b	b	h	-	a	b	b	a	a	h	b	b	-	a	b	b	b	h	b
CH02_40295880	2	299.629	b	b	a	a	b	b	b	a	a	a	a	b	b	b	b	h	b	h	a	b	h	a	b	a	b	b	b	a	b	b	h	-	a	b	b	a	a	h	b	b	-	a	b	b	b	h	b
CH02_165514	2	299.629	b	b	a	a	b	b	b	a	a	a	a	b	-	b	b	a	b	a	h	h	h	h	b	h	b	b	h	a	b	b	a	-	a	b	b	a	a	b	b	b	h	a	b	b	b	b	b
CH02_165341	2	299.629	b	b	a	a	b	b	b	a	a	a	a	b	b	b	b	a	b	a	h	h	h	h	b	h	b	b	h	a	b	b	a	a	a	b	b	a	a	b	b	b	h	a	b	b	b	b	b
CH02_165357	2	299.629	b	b	a	a	b	b	b	a	a	a	a	b	b	b	b	a	b	a	h	h	h	h	b	h	b	b	h	a	b	b	a	a	a	b	b	a	a	b	b	b	h	a	b	b	b	b	b
CH02_49470234	2	300.05	b	b	a	a	b	b	b	a	a	a	a	b	b	b	b	a	b	a	a	b	a	a	b	a	b	b	b	h	b	b	a	a	-	b	b	a	a	b	b	b	-	a	b	b	b	b	b
CH02_49470105	2	300.05	b	b	a	a	b	b	b	a	a	a	a	b	b	b	b	a	b	a	a	b	a	a	b	a	b	b	b	h	b	b	a	a	-	b	b	a	a	b	b	b	-	a	b	b	b	b	b
CH02_35295059	2	300.05	b	b	a	a	b	b	b	a	a	a	a	b	b	b	b	a	b	a	a	b	a	a	b	a	b	b	h	a	b	b	a	a	a	b	b	a	a	b	b	b	h	a	b	b	b	b	b
CH02_35294983	2	300.05	b	b	a	a	b	b	b	a	a	a	a	b	b	b	b	a	b	a	a	b	a	a	b	a	b	b	h	a	b	b	a	a	a	b	b	a	a	b	b	b	h	a	b	b	b	b	b
CH02_25761514	2	300.68	b	b	a	a	b	b	b	a	a	a	a	b	b	b	b	a	b	a	a	b	a	a	b	a	b	b	h	-	b	b	-	a	a	b	b	a	a	b	b	b	h	a	-	b	b	b	b
CH02_25761436	2	300.68	b	b	a	a	b	b	b	a	a	a	a	b	b	b	b	a	b	a	a	b	a	a	b	a	b	b	h	-	b	b	-	a	a	b	b	a	a	b	b	b	h	a	-	b	b	b	b
CH02_45585137	2	301.535	b	b	a	a	b	b	b	a	a	a	a	b	b	b	b	a	b	-	a	b	a	a	b	h	b	b	h	a	b	b	b	h	a	b	b	a	a	b	b	b	h	a	b	b	b	b	b
CH02_45585277	2	301.535	b	b	a	a	b	b	b	a	a	a	a	b	b	b	b	a	b	-	a	b	a	a	b	h	b	b	h	a	b	b	b	h	a	b	b	a	a	b	b	b	h	a	b	b	b	b	b
CH02_8378421	2	301.535	b	b	a	a	b	b	b	a	a	a	a	b	b	b	b	a	b	h	a	b	a	a	b	b	b	b	b	a	b	b	b	b	a	b	b	a	a	b	b	b	-	a	b	b	b	b	b
CH02_8378318	2	301.535	b	b	a	a	b	b	b	a	a	a	a	b	b	b	b	a	b	h	a	b	a	a	b	b	b	b	b	a	b	b	b	b	a	b	b	a	a	b	b	b	-	a	b	b	b	b	b
CH02_6160639	2	301.535	b	b	a	a	b	b	b	a	a	a	a	b	b	b	b	a	b	h	a	b	a	a	b	-	b	b	b	a	b	b	-	b	a	b	b	a	a	b	b	b	-	a	b	b	b	b	b
CH02_6160599	2	301.535	b	b	a	a	b	b	b	a	a	a	a	b	b	b	b	a	b	h	a	b	a	a	b	-	b	b	b	a	b	b	-	b	a	b	b	a	a	b	b	b	-	a	b	b	b	b	b
CH02_49710490	2	302.283	b	b	a	a	b	b	b	a	a	a	a	b	b	b	b	a	b	h	a	b	a	a	b	a	b	b	b	a	b	b	-	a	a	b	b	a	a	b	b	b	b	a	b	b	b	b	b
CH02_49653030	2	302.656	b	b	a	a	b	b	b	a	a	a	a	b	b	b	b	a	b	h	a	b	a	a	b	a	b	b	h	a	b	b	-	a	a	b	b	a	a	b	b	b	-	a	b	b	b	b	b
CH02_49469894	2	302.656	b	b	a	a	b	b	b	a	a	a	a	b	b	b	b	a	b	h	a	b	a	a	b	a	b	b	h	a	b	b	-	a	a	b	b	a	a	b	b	b	a	a	b	b	b	b	b
CH02_66073724	2	303.504	b	b	a	a	b	b	b	a	a	a	a	b	b	b	b	a	b	h	a	b	a	a	b	a	b	b	h	a	b	b	-	-	-	b	b	b	a	b	b	b	a	a	b	b	b	b	b
CH02_66073671	2	303.504	b	b	a	a	b	b	b	a	a	a	a	b	b	b	b	a	b	h	a	b	a	a	b	a	b	b	h	a	b	b	-	-	-	b	b	b	a	b	b	b	-	a	b	b	b	b	b
CH02_64987770	2	304.413	b	b	a	a	b	b	b	a	a	a	a	b	b	b	b	a	b	h	a	b	a	a	b	a	b	b	h	a	b	b	a	h	a	b	b	-	a	b	b	b	b	a	b	b	b	b	b
CH02_64987843	2	304.413	b	b	a	a	b	b	b	a	a	a	a	b	b	b	b	a	b	h	a	b	a	a	b	a	b	b	h	a	b	b	a	h	a	b	b	-	a	b	b	b	-	a	b	b	b	b	b
CH02_64987779	2	304.413	b	b	a	a	b	b	b	a	a	a	a	b	b	b	b	a	b	h	a	b	a	a	b	a	b	b	h	a	b	b	a	h	a	b	b	-	a	b	b	b	h	a	b	b	b	b	b
CH02_46681530	2	305.099	b	b	a	a	b	b	b	a	a	a	a	b	b	b	b	a	b	h	a	b	a	a	b	a	b	b	h	a	b	b	a	a	a	b	b	a	a	b	b	b	h	a	b	b	b	b	b
CH02_46681370	2	305.099	b	b	a	a	b	b	b	a	a	a	a	h	b	b	b	a	b	h	h	b	a	a	b	-	b	b	h	a	b	b	a	a	-	b	b	a	a	b	-	b	-	a	b	b	b	b	b
CH02_36054483	2	305.465	b	b	a	a	b	b	b	a	a	a	a	b	b	b	b	a	b	h	a	b	a	a	b	a	b	b	h	a	b	b	a	b	a	b	b	a	a	b	b	b	-	a	b	h	b	b	b
CH02_36054577	2	305.465	b	b	a	a	b	b	b	a	a	a	a	b	b	b	b	a	b	h	a	b	a	a	b	a	b	b	h	a	b	b	a	b	a	b	b	a	a	b	b	b	-	a	b	h	b	b	b
CH02_36054723	2	305.465	b	b	a	a	b	b	b	a	a	a	a	b	b	b	b	a	b	h	a	b	a	a	b	a	b	b	h	a	b	b	a	b	a	b	b	a	a	b	b	b	-	a	b	h	b	b	b
CH02_36054712	2	305.465	b	b	a	a	b	b	b	a	a	a	a	b	b	b	b	a	b	h	a	b	a	a	b	a	b	b	h	a	b	b	a	b	a	b	b	a	a	b	b	b	-	a	b	h	b	b	b
CH02_28786221	2	306.093	b	b	a	a	b	b	b	a	a	a	a	b	b	b	b	a	b	b	a	b	a	a	b	a	b	b	h	a	b	b	a	-	a	b	b	a	a	b	b	b	b	a	b	h	b	b	b
CH02_28786584	2	306.093	b	b	a	a	b	b	b	a	a	a	a	b	b	b	b	a	b	b	a	b	a	a	b	a	b	b	h	a	b	b	a	-	a	b	b	a	a	b	b	b	b	a	b	h	b	b	b
CH02_10922046	2	306.822	b	b	a	a	b	b	b	a	a	a	a	b	b	b	b	a	b	h	-	b	a	a	b	a	b	b	h	a	b	b	a	-	a	b	b	a	a	b	b	b	-	a	b	h	b	b	b
CH02_10922035	2	306.822	b	b	a	a	b	b	b	a	a	a	a	b	b	b	b	a	b	h	-	b	a	a	b	a	b	b	h	a	b	b	a	-	a	b	b	a	a	b	b	b	-	a	b	b	b	b	b
CH02_10922015	2	306.822	b	b	a	a	b	b	b	a	a	a	a	b	b	b	b	a	b	h	-	b	a	a	b	a	b	b	h	a	b	b	a	-	a	b	b	a	a	b	b	b	-	a	b	h	b	b	b
CH02_10922005	2	306.822	b	b	a	a	b	b	b	a	a	a	a	b	b	b	b	a	b	h	-	b	a	a	b	a	b	b	h	a	b	b	a	-	a	b	b	a	a	b	b	b	-	a	b	h	b	b	b
CH02_69410807	2	307.777	b	b	a	a	b	b	b	a	a	a	a	b	b	b	b	a	b	a	h	b	a	a	b	a	b	b	h	a	b	b	a	h	a	b	b	a	a	b	b	b	-	a	b	h	b	b	b
CH02_35905428	2	307.777	b	b	a	a	b	b	b	a	a	a	a	b	b	b	b	a	b	a	a	b	a	a	b	a	b	b	h	a	b	b	a	h	a	b	b	a	a	b	b	b	-	a	b	h	b	b	b
CH02_35905191	2	307.777	b	b	a	a	b	b	b	a	a	a	a	b	b	b	b	a	b	a	a	b	a	a	b	a	b	b	h	a	b	b	a	a	a	b	b	a	a	b	b	b	-	a	b	h	b	b	b
CH02_928806	2	307.777	b	b	a	a	b	b	b	a	a	a	a	b	b	b	b	a	-	a	a	b	a	a	b	a	b	b	h	a	b	b	a	-	a	b	h	a	a	b	-	b	b	a	b	-	b	b	b
CH02_10396767	2	308.45	b	b	a	a	b	b	b	a	a	a	a	b	b	b	b	a	h	a	a	b	a	a	b	a	b	b	h	a	b	b	a	b	a	b	h	a	a	b	-	b	-	a	b	h	b	b	b
CH02_10396777	2	308.45	b	b	a	a	b	b	b	a	a	a	a	b	b	b	b	a	h	a	a	b	a	a	b	a	b	b	h	a	b	b	a	-	a	b	h	a	a	b	-	b	-	a	b	h	b	b	b
CH02_10396803	2	308.45	b	b	a	a	b	b	b	a	a	a	a	b	b	b	b	a	h	a	a	b	a	a	b	a	b	b	h	a	b	b	a	-	a	b	h	a	a	b	-	b	-	a	b	h	b	b	b
CH02_28754850	2	310.038	b	b	a	a	b	b	b	a	a	a	a	b	b	b	b	a	b	a	a	b	a	a	b	a	b	b	h	a	b	b	-	a	a	-	b	a	a	b	b	b	-	a	b	b	b	a	h
CH02_31812728	2	316.753	b	b	a	a	b	b	b	a	a	a	a	b	b	b	b	a	b	a	a	b	a	a	b	a	b	b	h	a	b	b	b	a	a	-	b	a	a	b	b	b	a	a	b	b	b	a	h
CH02_31812729	2	316.753	b	b	a	a	b	b	b	a	a	a	a	b	b	b	b	a	b	a	a	b	a	a	b	a	b	b	h	a	b	b	b	a	a	-	b	a	a	b	b	b	a	a	b	b	b	a	h
CH02_31812755	2	316.753	b	b	a	a	b	b	b	a	a	a	a	b	b	b	b	a	b	a	a	b	a	a	b	a	b	b	h	a	b	b	b	a	a	-	b	a	a	b	b	b	a	a	b	b	b	a	h
CH02_69444995	2	320.03	b	b	a	a	b	b	b	a	a	a	a	b	b	b	b	a	b	a	a	b	a	a	b	a	b	b	h	a	b	b	b	a	a	h	b	a	a	b	b	b	a	a	b	a	b	a	b
CH02_69444922	2	320.03	b	b	a	a	b	b	b	a	a	a	a	b	b	b	b	a	b	a	a	b	a	a	b	a	b	b	h	a	b	b	b	a	a	b	b	a	a	b	b	b	a	a	b	a	b	a	b
CH00.09299_10251	2	320.713	b	b	a	a	b	b	b	a	a	a	a	b	b	b	b	a	b	a	a	b	a	a	b	a	b	b	h	a	b	b	b	a	a	-	b	a	a	b	b	b	a	a	b	a	b	b	b
CH02_52619760	2	321.373	b	b	a	a	b	b	b	a	a	a	a	b	b	b	b	a	b	a	a	b	a	a	b	a	b	b	h	a	b	b	h	a	a	-	b	a	a	b	b	b	-	a	b	h	b	b	b
CH02_52619839	2	321.373	b	b	a	a	b	b	b	a	a	a	a	b	b	b	b	a	b	a	a	b	a	a	b	a	b	b	h	a	b	b	h	a	a	-	b	a	a	b	b	b	-	a	b	h	b	b	b
CH02_52619782	2	321.373	b	b	a	a	b	b	b	a	a	a	a	b	b	b	b	a	b	a	a	b	a	a	b	a	b	b	h	a	b	b	h	a	a	-	b	a	a	b	b	b	-	a	b	h	b	b	b
CH02_52619337	2	322.076	b	b	a	a	b	b	b	a	a	a	a	b	b	b	b	a	b	a	a	b	a	a	b	a	b	b	h	a	b	b	h	a	-	-	b	a	a	b	b	b	-	a	b	b	b	b	b
CH02_74640695	2	326.002	b	b	a	a	b	b	b	a	a	h	a	b	b	b	b	h	b	a	a	b	a	a	b	h	b	b	h	a	b	b	a	a	-	-	b	a	a	b	b	b	b	a	b	h	b	h	b
CH02_74640732	2	326.002	b	b	a	a	b	b	b	a	a	h	a	b	b	b	b	h	b	a	a	b	a	a	b	h	b	b	h	a	b	b	a	a	-	-	b	a	a	b	b	b	-	a	b	h	b	h	b
CH02_74640720	2	326.002	b	b	a	a	b	b	b	a	a	h	a	b	b	b	b	h	b	a	a	b	a	a	b	h	b	b	h	a	b	b	a	a	-	-	b	a	a	b	b	b	-	a	b	h	b	h	b
CH03_312332	3	0	a	a	b	b	b	b	a	a	b	b	b	b	a	b	a	b	a	a	a	h	a	b	a	a	b	a	a	h	a	b	-	b	b	b	-	b	b	b	b	a	a	b	a	b	b	b	h
CH03_1591180	3	3.718	a	a	b	b	b	b	a	a	b	b	b	b	a	b	a	b	a	a	b	b	a	b	a	a	b	a	a	-	a	b	b	b	b	b	h	b	b	b	b	a	a	b	a	b	b	b	b
CH03_2084852	3	6.894	a	a	b	b	b	a	a	a	b	b	b	b	a	b	a	b	a	a	b	b	a	b	a	a	b	a	a	-	a	b	-	b	b	b	a	b	b	b	a	a	a	b	a	h	b	b	b
CH03_2084936	3	6.894	a	a	b	b	b	a	a	a	b	b	b	b	a	b	a	b	a	a	b	b	a	b	a	a	b	a	a	-	a	b	-	b	b	b	a	b	b	b	a	a	a	b	a	h	b	b	b
CH03_3646735	3	14.839	a	a	b	b	b	a	a	a	a	b	a	b	a	-	a	b	a	a	b	b	a	a	a	a	b	a	a	a	a	b	-	b	b	b	a	-	b	-	a	a	a	b	h	a	b	h	b
CH03_3646999	3	14.839	a	a	b	b	b	a	a	a	a	b	a	b	a	-	a	b	a	a	b	b	a	a	a	a	b	a	a	a	a	b	-	b	b	b	a	-	b	-	a	a	a	b	h	a	b	h	b
CH03_3646922	3	14.839	a	a	b	b	b	a	a	a	a	b	a	b	a	-	a	b	a	a	b	b	a	a	a	a	b	a	a	a	a	b	-	b	b	b	a	-	b	-	a	a	a	b	h	a	b	h	b
CH03_3989683	3	18.921	a	a	b	b	b	a	a	a	a	b	a	b	a	a	a	a	a	a	b	b	a	a	a	a	b	a	a	a	a	b	-	-	-	-	a	a	b	a	a	a	a	b	-	a	b	a	a
CH03_3990022	3	18.921	a	a	b	b	b	a	a	a	a	b	a	b	a	a	a	a	a	a	b	b	a	a	a	a	b	a	a	a	a	b	-	h	-	-	a	a	b	a	a	a	a	b	b	a	b	a	a
CH03_4021931	3	18.921	a	a	b	b	b	a	a	a	a	b	a	b	a	a	a	a	a	a	b	b	a	a	a	a	b	a	a	-	a	b	-	h	-	-	a	a	b	a	a	a	a	b	b	a	b	a	a
CH03_4054075	3	18.921	a	a	b	b	b	a	a	a	a	b	a	b	a	a	a	a	a	a	b	b	a	a	a	a	b	a	a	-	a	b	-	h	a	-	a	a	b	a	a	a	a	b	b	a	b	a	a
CH03_4054164	3	18.921	a	a	b	b	b	a	a	a	a	b	a	b	a	a	a	a	a	a	b	b	a	a	a	a	b	a	a	-	a	b	-	h	a	-	a	a	b	a	a	a	a	b	b	a	b	a	a
CH03_4054074	3	18.921	a	a	b	b	b	a	a	a	a	b	a	b	a	a	a	a	a	a	b	b	a	a	a	a	b	a	a	-	a	b	-	h	a	-	a	a	b	a	a	a	a	b	b	a	b	a	a
CH03_4158863	3	20.378	a	a	b	b	b	a	a	a	a	b	a	b	a	a	a	a	a	a	b	b	a	a	a	a	b	a	a	-	a	b	-	-	a	h	a	a	b	a	a	a	a	b	b	a	b	a	a
CH03_6343274	3	25.287	b	a	b	a	b	a	a	a	a	b	a	b	a	a	-	a	a	a	b	b	a	a	-	a	-	a	a	-	a	-	a	a	a	h	b	a	b	a	b	a	a	b	b	a	b	a	a
CH03_7238781	3	34.169	b	a	b	a	b	a	a	b	h	b	a	b	b	a	b	a	a	b	b	b	b	a	-	a	a	a	h	b	a	a	a	a	a	h	b	a	b	a	b	a	-	b	b	a	b	a	a
CH03_7238990	3	34.169	b	a	b	a	b	a	a	b	h	b	a	b	b	a	b	a	a	b	b	b	b	a	-	a	a	a	h	b	a	a	a	a	a	h	b	a	b	a	b	a	-	b	b	a	b	a	a
CH03_7239041	3	34.169	b	a	b	a	b	a	a	b	h	b	a	b	b	a	b	a	a	b	b	b	b	a	-	a	a	a	h	b	a	a	a	a	a	h	b	a	b	a	b	a	-	b	b	a	b	a	a
CH03_7238801	3	34.169	b	a	b	a	b	a	a	b	h	b	a	b	b	a	b	a	a	b	b	b	b	a	-	a	a	a	h	b	a	a	a	a	a	h	b	a	b	a	b	a	-	b	b	a	b	a	a
CH03_7238889	3	34.169	b	a	b	a	b	a	a	b	h	b	a	b	b	a	b	a	a	b	b	b	b	a	-	a	a	a	h	b	a	a	a	a	a	h	b	a	b	a	b	a	-	b	b	a	b	a	a
CH03_7239089	3	34.169	b	a	b	a	b	a	a	b	h	b	a	b	b	a	b	a	a	b	b	b	b	a	-	a	a	a	h	b	a	a	a	a	a	h	b	h	b	a	b	a	-	b	b	a	b	a	a
CH03_7244620	3	34.717	b	a	b	a	b	a	a	b	b	b	a	b	b	a	b	a	a	b	b	b	b	a	b	a	a	a	h	b	a	a	a	-	a	h	b	b	b	a	b	a	b	b	b	a	b	a	a
CH03_7244720	3	34.717	b	a	b	a	b	a	a	b	b	b	a	b	b	a	b	a	a	b	b	b	b	a	b	a	a	a	h	b	a	a	a	-	a	h	b	b	b	a	b	a	b	b	b	a	b	a	a
CH03_7244797	3	34.717	b	a	b	a	b	a	a	b	b	b	a	b	b	a	b	a	a	b	b	b	b	a	b	a	a	a	h	b	a	a	a	-	a	h	b	b	b	a	b	a	b	b	b	a	b	a	a
CH03_7249827	3	34.717	b	a	b	a	b	a	a	b	b	b	a	-	b	a	b	a	a	b	b	b	b	a	b	a	a	a	b	b	a	a	a	-	a	h	b	b	b	a	b	a	b	b	b	a	b	a	a
CH03_7249877	3	34.717	b	a	b	a	b	a	a	b	b	b	a	-	b	a	b	a	a	b	b	b	b	a	b	a	a	a	b	b	a	a	a	-	a	h	b	b	b	a	b	a	b	b	b	a	b	a	a
CH03_7425078	3	36.935	b	a	b	a	b	a	a	b	b	b	a	h	b	a	b	a	a	b	b	b	b	a	b	a	a	a	b	b	a	a	a	b	a	-	b	b	b	a	b	a	b	a	b	a	b	a	a
CH03_9153417	3	36.935	b	a	b	a	b	a	a	b	b	b	a	-	b	a	b	a	a	b	b	b	b	a	b	a	a	a	b	b	a	a	a	b	a	-	b	b	b	a	b	a	b	a	b	a	b	-	a
CH03_9153358	3	36.935	b	a	b	a	b	a	a	b	b	b	a	-	b	a	b	a	a	b	b	b	b	a	b	a	a	a	b	b	a	a	a	b	a	-	b	b	b	a	b	a	b	a	b	a	b	-	a
CH03_9153392	3	36.935	b	a	b	a	b	a	a	b	b	b	a	-	b	a	b	a	a	b	b	b	b	a	b	a	a	a	b	b	a	a	a	b	a	-	b	b	b	a	b	a	b	a	b	a	b	-	a
CH03_9153372	3	36.935	b	a	b	a	b	a	a	b	b	b	a	-	b	a	b	a	a	b	b	b	b	a	b	a	a	a	b	b	a	a	a	b	a	-	b	b	b	a	b	a	b	a	b	a	b	-	a
CH03_9153247	3	36.935	b	a	b	a	b	a	a	b	b	b	a	-	b	a	b	a	a	b	b	b	b	a	b	a	a	a	b	b	a	a	a	b	a	-	b	b	b	a	b	a	b	a	b	a	b	-	a
CH03_9262075	3	40.72	b	a	b	a	b	a	a	b	b	b	a	a	b	a	b	a	a	b	b	a	b	a	b	a	a	a	b	b	a	a	a	b	a	b	b	b	b	a	b	a	b	a	b	a	b	h	a
CH03_9488140	3	42.242	b	a	b	a	b	a	a	a	b	b	a	a	b	a	b	a	a	b	b	a	b	a	b	a	a	a	b	b	a	a	a	b	a	b	b	b	b	a	b	a	b	a	b	a	b	b	a
CH03_15598919	3	44.028	b	b	b	a	b	a	a	a	b	b	a	a	b	a	b	a	a	b	b	a	a	a	b	a	a	a	b	b	a	a	a	a	a	b	b	b	b	b	b	a	-	a	b	h	b	b	a
CH03_18263756	3	44.028	b	b	b	a	b	a	a	a	b	b	a	a	b	a	b	a	a	b	b	a	a	a	b	a	a	a	b	b	a	a	a	a	a	b	b	b	b	b	b	a	-	a	b	h	b	b	a
CH03_15205491	3	44.028	b	b	b	a	b	a	a	a	b	b	a	a	b	a	b	a	a	b	b	a	a	a	b	a	a	a	b	b	a	a	a	a	a	b	b	b	b	b	b	a	-	a	b	a	b	b	a
CH03_15519302	3	44.028	b	b	b	a	b	a	a	a	b	b	a	a	b	a	b	a	a	b	b	a	a	a	b	a	a	a	b	b	a	a	a	a	a	b	b	b	b	b	b	a	-	a	b	a	b	b	a
CH03_15493889	3	44.028	b	b	b	a	b	a	a	a	b	b	a	a	b	a	b	a	a	b	b	a	a	a	b	a	a	a	b	b	a	a	a	a	a	b	b	b	b	b	b	a	-	a	b	a	b	b	a
CH03_15518994	3	44.028	b	b	b	a	b	a	a	a	b	b	a	a	b	a	b	a	a	b	b	a	a	a	b	a	a	a	b	b	a	a	a	a	a	b	b	b	b	b	b	a	b	a	b	a	b	b	a
CH03_15493928	3	44.028	b	b	b	a	b	a	a	a	b	b	a	a	b	a	b	a	a	b	b	a	a	a	b	a	a	a	b	b	a	a	a	a	a	b	b	b	b	b	b	a	-	a	b	a	b	b	a
CH03_14605710	3	44.028	b	b	b	a	b	a	a	a	b	b	a	a	b	a	b	a	a	b	b	a	a	a	b	a	a	a	b	b	a	a	a	a	a	b	b	b	b	b	b	a	-	a	b	a	b	b	a
CH03_15565430	3	44.028	b	b	b	a	b	a	a	a	b	b	a	a	b	a	b	a	a	b	b	a	a	a	b	a	a	a	b	b	a	a	a	a	a	b	b	b	b	b	b	a	-	a	b	a	b	b	a
CH03_15183177	3	44.028	b	b	b	a	b	a	a	a	b	b	a	a	b	a	b	a	a	b	b	a	a	a	b	a	a	a	b	b	a	a	a	a	a	b	b	b	b	b	b	a	-	a	b	a	b	b	a
CH03_15478249	3	44.028	b	b	b	a	b	a	a	a	b	b	a	a	b	a	b	a	a	b	b	a	a	a	b	a	a	a	b	b	a	a	a	a	a	b	b	b	b	b	b	a	-	a	b	a	b	b	a
CH03_14577925	3	44.028	b	b	b	a	b	a	a	a	b	b	a	a	b	a	b	a	a	b	b	a	a	a	b	a	a	a	b	b	a	a	a	a	a	b	b	b	b	b	b	a	h	a	b	a	b	b	a
CH03_24442389	3	44.028	b	b	b	a	b	a	a	a	b	b	a	a	b	a	b	a	a	b	b	a	a	a	b	a	a	a	b	b	a	a	a	a	a	b	b	b	b	b	b	a	-	a	b	a	b	b	a
CH03_10133151	3	44.028	b	b	b	a	b	a	a	a	b	b	a	a	b	a	b	a	a	b	b	a	a	a	b	a	a	a	b	b	a	a	a	a	a	b	b	b	b	b	b	a	-	a	b	a	b	b	a
CH03_24606699	3	44.028	b	b	b	a	b	a	a	a	b	b	a	a	b	a	b	a	a	b	b	a	a	a	b	a	a	a	b	b	a	a	a	a	a	-	b	b	b	b	b	a	-	a	b	a	b	b	a
CH03_24379441	3	44.028	b	b	b	a	b	a	a	a	b	b	a	a	b	a	b	a	a	b	b	a	a	a	b	a	a	a	b	b	a	a	a	a	a	b	b	b	b	b	b	a	-	a	b	a	b	b	a
CH03_10133261	3	44.028	b	b	b	a	b	a	a	a	b	b	a	a	b	a	b	a	a	b	b	a	a	a	b	a	a	a	b	b	a	a	a	a	a	b	b	b	b	b	b	a	-	a	b	a	b	b	a
CH03_14480509	3	44.418	b	b	b	a	b	a	a	a	b	b	a	a	b	a	b	a	a	b	b	a	a	a	b	a	a	a	b	b	a	a	a	a	a	b	b	b	b	b	b	a	-	a	b	a	b	b	a
CH03_14480180	3	44.418	b	b	b	a	b	a	a	a	b	b	a	a	b	a	b	a	a	b	b	a	a	a	b	a	a	a	b	b	a	a	a	a	a	b	b	b	b	b	b	a	-	a	b	a	b	b	a
CH03_14513688	3	44.418	b	b	b	a	b	a	a	a	b	b	a	a	b	a	b	a	a	b	b	a	a	a	b	a	a	a	b	b	a	a	a	a	a	b	b	b	b	b	b	a	-	a	b	a	b	b	a
CH03_14405129	3	44.418	b	b	b	a	b	a	a	a	b	b	a	a	b	a	b	a	a	b	b	a	a	a	b	a	a	a	b	b	a	a	a	a	a	b	b	b	b	b	b	a	-	a	b	a	b	b	a
CH03_14405280	3	44.418	b	b	b	a	b	a	a	a	b	b	a	a	b	a	b	a	a	b	b	a	a	a	b	a	a	a	b	b	a	a	a	a	a	b	b	b	b	b	b	a	-	a	b	a	b	b	a
CH03_14231558	3	44.808	b	b	b	a	b	a	a	a	b	b	a	a	b	a	b	a	a	b	b	a	a	a	b	a	a	a	b	b	a	a	a	a	a	b	b	b	b	b	b	a	a	a	b	a	b	b	a
CH03_26223110	3	44.808	b	b	b	a	b	a	a	a	b	b	a	a	b	a	b	a	a	b	b	a	a	a	b	a	a	a	b	b	a	a	a	a	a	b	b	b	b	b	b	a	h	a	b	a	b	b	a
CH03_13612371	3	45.289	b	b	b	a	b	a	a	a	b	b	a	a	b	a	b	a	a	b	b	a	a	a	b	a	a	a	b	b	a	a	a	a	a	b	b	b	b	b	b	a	h	a	b	b	b	b	a
CH03_13720734	3	45.289	b	b	b	a	b	a	a	a	b	b	a	a	b	a	b	a	a	b	b	a	a	a	b	a	a	a	b	b	a	a	a	a	a	b	b	b	b	b	b	a	-	a	b	b	b	b	a
CH03_13890653	3	45.289	b	b	b	a	b	a	a	a	b	b	a	a	b	a	b	a	a	b	b	a	a	a	b	a	a	a	b	b	a	a	a	a	a	b	b	b	b	b	b	a	-	a	b	b	b	b	a
CH03_26495378	3	45.289	b	b	b	a	b	a	a	a	b	b	a	a	b	a	b	a	a	b	b	a	a	a	b	a	a	a	b	b	a	a	a	a	a	b	b	b	b	b	b	a	b	a	b	b	b	b	a
CH03_27005186	3	45.289	b	b	b	a	b	a	a	a	b	b	a	a	b	a	b	a	a	b	b	a	a	a	b	a	a	a	b	b	a	a	a	a	a	b	b	b	b	b	b	a	b	a	b	b	b	b	a
CH03_27889185	3	45.289	b	b	b	a	b	a	a	a	b	b	a	a	b	a	b	a	a	b	b	a	a	a	b	a	a	a	b	b	a	a	a	a	a	b	b	b	b	b	b	a	b	a	b	b	b	b	a
CH03_28499211	3	45.289	b	b	b	a	b	a	a	a	b	b	a	a	b	a	b	a	a	b	b	a	a	a	b	a	a	a	b	b	a	a	a	a	a	b	b	b	b	b	b	a	b	a	b	b	b	b	a
CH03_63793772	3	45.289	b	b	b	a	b	a	a	a	b	b	a	a	b	a	b	a	a	b	b	a	a	a	b	a	a	a	b	b	a	a	a	a	a	b	b	b	b	b	b	a	b	a	b	b	b	b	a
CH03_26533196	3	45.289	b	b	b	a	b	a	a	a	b	b	a	a	b	a	b	a	a	b	b	a	a	a	b	a	a	a	b	b	a	a	a	a	a	b	b	b	b	b	b	a	b	a	b	b	b	b	a
CH03_28251373	3	45.289	b	b	b	a	b	a	a	a	b	b	a	a	b	a	b	a	a	b	b	a	a	a	b	a	a	a	b	b	a	a	a	a	a	b	b	b	b	b	b	a	b	a	b	b	b	b	a
CH03_27290105	3	45.289	b	b	b	a	b	a	a	a	b	b	a	a	b	a	b	a	a	b	b	a	a	a	b	a	a	a	b	b	a	a	a	a	a	b	b	b	b	b	b	a	b	a	b	b	b	b	a
CH03_27128239	3	45.289	b	b	b	a	b	a	a	a	b	b	a	a	b	a	b	a	a	b	b	a	a	a	b	a	a	a	b	b	a	a	a	a	a	b	b	b	b	b	b	a	b	a	b	b	b	b	a
CH03_27172140	3	45.289	b	b	b	a	b	a	a	a	b	b	a	a	b	a	b	a	a	b	b	a	a	a	b	a	a	a	b	b	a	a	a	a	a	b	b	b	b	b	b	a	b	a	b	b	b	b	a
CH03_13595208	3	45.289	b	b	b	a	b	a	a	a	b	b	a	a	b	a	b	a	a	b	b	a	a	a	b	a	a	a	b	b	a	a	a	a	a	b	b	b	b	b	b	a	-	a	b	b	b	b	a
CH03_27566762	3	45.289	b	b	b	a	b	a	a	a	b	b	a	a	b	a	b	a	a	b	b	a	a	a	b	a	a	a	b	b	a	a	a	a	a	b	b	b	b	b	b	a	b	a	b	b	b	b	a
CH03_63793999	3	45.289	b	b	b	a	b	a	a	a	b	b	a	a	b	a	b	a	a	b	b	a	a	a	b	a	a	a	b	b	a	a	a	a	a	b	b	b	b	b	b	a	b	a	b	b	b	b	a
CH03_63613851	3	45.289	b	b	b	a	b	a	a	a	b	b	a	a	b	a	b	a	a	b	b	a	a	a	b	a	a	a	b	b	a	a	a	a	a	b	b	b	b	b	b	a	b	a	b	b	b	b	a
CH03_28025941	3	45.289	b	b	b	a	b	a	a	a	b	b	a	a	b	a	b	a	a	b	b	a	a	a	b	a	a	a	b	b	a	a	a	a	a	b	b	b	b	b	b	a	b	a	b	b	b	b	a
CH03_27289672	3	45.289	b	b	b	a	b	a	a	a	b	b	a	a	b	a	b	a	a	b	b	a	a	a	b	a	a	a	b	b	a	a	a	a	a	b	b	b	b	b	b	a	b	a	b	b	b	b	a
CH00.20574_84345	3	45.588	b	b	b	a	b	a	a	a	b	b	a	a	b	a	b	a	a	b	b	a	a	a	b	a	a	a	h	b	a	a	a	a	a	-	b	b	b	b	b	a	b	a	b	b	b	b	a
CH04_38632172	3	45.588	b	b	b	a	b	a	a	a	b	b	a	a	b	a	b	a	a	b	b	a	a	a	b	a	a	a	h	b	a	a	a	a	a	a	b	b	b	b	b	a	b	a	b	b	b	b	a
CH00.14736_119383	3	45.588	b	b	b	a	b	a	a	a	b	b	a	a	b	a	b	a	a	b	b	a	a	a	b	a	a	a	h	b	a	a	a	a	a	a	b	b	b	b	b	a	b	a	b	b	b	b	a
CH04_38632215	3	45.588	b	b	b	a	b	a	a	a	b	b	a	a	b	a	b	a	a	b	b	a	a	a	b	a	a	a	h	b	a	a	a	a	a	a	b	b	b	b	b	a	b	a	b	b	b	b	a
CH00.14874_82874	3	45.588	b	b	b	a	b	a	a	a	b	b	a	a	b	a	b	a	a	b	b	a	a	a	b	a	a	a	h	b	a	a	a	a	a	a	b	b	b	b	b	a	b	a	b	b	b	b	a
CH00.14736_120563	3	45.588	b	b	b	a	b	a	a	a	b	b	a	a	b	a	b	a	a	b	b	a	a	a	b	a	a	a	h	b	a	a	a	a	a	a	b	b	b	b	b	a	b	a	b	b	b	b	a
CH03_31940453	3	45.588	b	b	b	a	b	a	a	a	b	b	a	a	b	a	b	a	a	b	b	a	a	a	b	a	a	a	b	b	a	a	a	a	a	a	b	b	b	b	b	a	b	a	b	b	b	b	a
CH03_31384024	3	45.588	b	b	b	a	b	a	a	a	b	b	a	a	b	a	b	a	a	b	b	a	a	a	b	a	a	a	b	b	a	a	a	a	a	a	b	b	b	b	b	a	b	a	b	b	b	b	a
CH03_31859911	3	45.588	b	b	b	a	b	a	a	a	b	b	a	a	b	a	b	a	a	b	b	a	a	a	b	a	a	a	b	b	a	a	a	a	a	a	b	b	b	b	b	a	b	a	b	b	b	b	a
CH03_65864073	3	45.588	b	b	b	a	b	a	a	a	b	b	a	a	b	a	b	a	a	b	b	a	a	a	b	a	a	a	b	b	a	a	a	a	a	a	b	b	b	b	b	a	b	a	b	b	b	b	a
CH03_31925798	3	45.588	b	b	b	a	b	a	a	a	b	b	a	a	b	a	b	a	a	b	b	a	a	a	b	a	a	a	b	b	a	a	a	a	a	a	b	b	b	b	b	a	b	a	b	b	b	b	a
CH03_31959305	3	45.588	b	b	b	a	b	a	a	a	b	b	a	a	b	a	b	a	a	b	b	a	a	a	b	a	a	a	b	b	a	a	a	a	a	a	b	b	b	b	b	a	b	a	b	b	b	b	a
CH03_28517086	3	45.588	b	b	b	a	b	a	a	a	b	b	a	a	b	a	b	a	a	b	b	a	a	a	b	a	a	a	b	b	a	a	a	a	a	a	b	b	b	b	b	a	b	a	b	b	b	b	a
CH03_31891856	3	45.588	b	b	b	a	b	a	a	a	b	b	a	a	b	a	b	a	a	b	b	a	a	a	b	a	a	a	b	b	a	a	a	a	a	a	b	b	b	b	b	a	b	a	b	b	b	b	a
CH03_65614695	3	45.588	b	b	b	a	b	a	a	a	b	b	a	a	b	a	b	a	a	b	b	a	a	a	b	a	a	a	b	b	a	a	a	a	a	a	b	b	b	b	b	a	b	a	b	b	b	b	a
CH03_31454828	3	45.588	b	b	b	a	b	a	a	a	b	b	a	a	b	a	b	a	a	b	b	a	a	a	b	a	a	a	b	b	a	a	a	a	a	a	b	b	b	b	b	a	b	a	b	b	b	b	a
CH04_38632033	3	45.588	b	b	b	a	b	a	a	a	b	b	a	a	b	a	b	a	a	b	b	a	a	a	b	a	a	a	b	b	a	a	a	a	a	a	b	b	b	b	b	a	b	a	b	b	b	b	a
CH04_38632104	3	45.588	b	b	b	a	b	a	a	a	b	b	a	a	b	a	b	a	a	b	b	a	a	a	b	a	a	a	b	b	a	a	a	a	a	a	b	b	b	b	b	a	b	a	b	b	b	b	a
CH03_48884651	3	45.588	b	b	b	a	b	a	a	a	b	b	a	a	b	a	b	a	a	b	b	a	a	a	b	a	a	a	b	b	a	a	a	a	a	a	b	b	b	b	b	a	b	a	b	b	b	b	a
CH03_48625140	3	45.588	b	b	b	a	b	a	a	a	b	b	a	a	b	a	b	a	a	b	b	a	a	a	b	a	a	a	b	b	a	a	a	a	a	a	b	b	b	b	b	a	b	a	b	b	b	b	a
CH03_66272147	3	45.588	b	b	b	a	b	a	a	a	b	b	a	a	b	a	b	a	a	b	b	a	a	a	b	a	a	a	b	b	a	a	a	a	a	a	b	b	b	b	b	a	b	a	b	b	b	b	a
CH03_26278007	3	45.588	b	b	b	a	b	a	a	a	b	b	a	a	b	a	b	a	a	b	b	a	a	a	b	a	a	a	b	b	a	a	a	a	a	a	b	b	b	b	b	a	b	a	b	h	b	b	a
CH03_26272980	3	45.588	b	b	b	a	b	a	a	a	b	b	a	a	b	a	b	a	a	b	b	a	a	a	b	a	a	a	b	b	a	a	a	a	a	-	b	b	b	b	b	a	b	a	b	h	b	b	a
CH03_26065539	3	45.588	b	b	b	a	b	a	a	a	b	b	a	a	b	a	b	a	a	b	b	a	a	a	b	a	a	a	b	b	a	a	a	a	a	h	b	b	b	b	b	a	-	a	b	h	b	b	a
CH03_25767792	3	45.588	b	b	b	a	b	a	a	a	b	b	a	a	b	a	b	a	a	b	b	a	a	a	b	a	a	a	b	b	a	a	a	a	a	h	b	b	b	b	b	a	-	a	b	h	b	b	a
CH00.17874_88683	3	45.956	b	b	b	a	b	a	a	a	b	b	a	a	b	a	b	a	a	-	b	a	a	a	b	a	a	a	b	b	a	a	a	h	-	h	b	b	b	b	b	-	-	a	b	-	b	b	a
CH00.09566_162484	3	45.956	b	b	b	a	b	a	a	a	b	b	a	a	b	a	b	a	a	b	b	a	a	a	b	a	a	a	b	b	a	a	a	h	-	h	b	b	b	b	b	h	-	a	b	-	b	b	a
CH03_25332844	3	45.956	b	b	b	a	b	a	a	a	b	b	a	a	b	a	b	a	a	b	b	a	a	a	b	a	a	a	h	b	a	a	a	h	-	h	b	b	b	b	b	h	h	a	b	b	b	b	a
CH03_25425156	3	45.956	b	b	b	a	b	a	a	a	b	b	a	a	b	a	b	a	a	b	b	a	a	a	b	a	a	a	h	b	a	a	a	b	-	h	b	b	b	b	b	h	h	a	b	b	b	b	a
CH03_25425147	3	45.956	b	b	b	a	b	a	a	a	b	b	a	a	b	a	b	a	a	b	b	a	a	a	b	a	a	a	h	b	a	a	a	b	-	h	b	b	b	b	b	h	h	a	b	b	b	b	a
CH03_25425145	3	45.956	b	b	b	a	b	a	a	a	b	b	a	a	b	a	b	a	a	b	b	a	a	a	b	a	a	a	h	b	a	a	a	b	-	h	b	b	b	b	b	h	h	a	b	b	b	b	a
CH03_25425144	3	45.956	b	b	b	a	b	a	a	a	b	b	a	a	b	a	b	a	a	b	b	a	a	a	b	a	a	a	h	b	a	a	a	b	-	h	b	b	b	b	b	h	h	a	b	b	b	b	a
CH03_25425151	3	45.956	b	b	b	a	b	a	a	a	b	b	a	a	b	a	b	a	a	b	b	a	a	a	b	a	a	a	h	b	a	a	a	b	-	h	b	b	b	b	b	h	h	a	b	b	b	b	a
CH03_25425143	3	45.956	b	b	b	a	b	a	a	a	b	b	a	a	b	a	b	a	a	b	b	a	a	a	b	a	a	a	h	b	a	a	a	b	-	h	b	b	b	b	b	h	h	a	b	b	b	b	a
CH03_25432783	3	45.956	b	b	b	a	b	a	a	a	b	b	a	a	b	a	b	a	a	b	b	a	a	a	b	a	a	a	h	b	a	a	a	b	-	h	b	b	b	b	b	-	h	a	b	b	b	b	a
CH03_25543881	3	46.324	b	b	b	a	b	a	a	a	b	b	a	a	b	a	b	a	a	b	b	a	a	a	b	a	a	a	h	b	a	a	a	a	h	h	b	b	b	b	b	a	-	a	b	b	b	b	a
CH03_25448760	3	46.324	b	b	b	a	b	a	a	a	b	b	a	a	b	a	b	a	a	b	b	a	a	a	b	a	a	a	h	b	a	a	a	a	-	h	b	b	b	b	b	-	h	a	b	b	b	b	a
CH00.09566_134379	3	47.221	b	b	b	a	b	a	a	a	b	b	a	a	b	h	b	h	a	b	b	a	a	a	b	a	a	a	h	b	a	a	-	a	a	b	b	b	b	b	b	a	-	a	b	b	b	b	a
CH03_65864599	3	47.221	b	b	b	a	b	a	a	a	b	b	a	a	b	h	b	h	a	b	b	a	a	a	b	a	a	a	h	b	a	a	-	a	h	b	b	b	b	b	b	a	-	a	b	b	b	b	a
CH03_65867482	3	47.337	b	b	b	a	b	a	a	a	b	b	h	a	b	-	b	h	a	b	b	a	a	a	b	a	a	a	h	b	a	a	b	a	-	h	b	b	b	b	b	a	-	a	b	b	b	b	a
CH03_65873685	3	47.337	b	b	b	a	b	a	a	a	b	b	h	a	b	b	b	-	a	b	b	a	a	a	b	a	a	a	h	b	a	a	-	a	-	h	b	b	b	b	b	a	-	a	b	b	b	b	a
CH03_65873583	3	47.337	b	b	b	a	b	a	a	a	b	b	h	a	b	b	b	-	a	b	b	a	a	a	b	a	a	a	h	b	a	a	-	a	-	h	b	b	b	b	b	a	-	a	b	b	b	b	a
[truncated: 5,250 more rows]
[truncated: 117 more columns]
