# Supplementary material for: A New Intra-Specific and High-Resolution Genetic Map of Eggplant Based on a RIL Population, and Location of QTLs Related to Plant Anthocyanin Pigmentation and Seed Vigour
Source: Genes (Basel). 2020 Jul 4;11(7):745. doi: 10.3390/genes11070745 (PMC7397344; doi:10.3390/genes11070745)
Supplement: Supplementary file 1 [file genes-11-00745-s001.zip › Supplementary_Figures_Tables/Supplementary Table S2.xlsx]

## Sheet: Table S2
Table S2: Parameters associated with the eggplant genetic map compared to the previous developed by Barchi et al [36].
										Marker Density
Chromosome	Chromosome from Barchi et al. 2019	Markers from the present map	Markers from Barchi et al. 2019	Size (cM) from the present map	Size (cM) from Barchi et al. 2019	Max Gap (cM) from the present map	Max Gap (cM) from Barchi et al. 2019	Gaps < 5 cM from the present map	Gaps < 5 cM from Barchi et al. 2019	cM from the present map	cM from Barchi et al. 2019
1	E01	426	685	180.09	282	14.89	9149	0.984	0.988	0.4	0.4
2	E02	1454	319	326.00	77	6.71	3399	0.999	0.999	0.2	0.2
	E02B		13		13.47		3363		0.999		1.1
3	E03	408	424	148.51	304.78	18.00	6929	0.985	0.988	0.4	0.7
4	E04	258	500	119.40	206.8	14.46	10446	0.973	0.982	0.5	0.4
5	E05	211	313	157.15	159.7	13.75	11692	0.957	0.974	0.7	0.5
6	E06	838	285	126.94	260.2	12.19	19106	0.995	0.972	0.2	0.9
7	E07	535	894	115.69	279.98	14.79	7988	0.994	0.996	0.2	0.3
8	E08	730	889	183.94	271.29	8.89	10.31	0.999	0.997	0.3	0.3
	E08B		20		31.29		11413		0.900		1.6
9	E09	230	478	281.23	256.12	18.18	8953	0.978	0.982	0.5	0.5
10	E10	386	439	107.06	201.47	22.29	25381	0.956	0.979	0.7	0.5
11	E11	231	228	141.34	194	12.24	6381	0.974	0.977	0.6	0.9
	E11B		49		20.52		37275		0.980		0.4
12	E12	1542	428	281.90	107.22	22.45	7.57	0.995	0.995	0.2	0.3
Total		7249	5964	2169.24	2665.84			0.982	0.981	0.4	0.6
